# Supplementary material for: Skin infections due to Panton-Valentine leukocidin (PVL)-producing S. aureus—Cost effectiveness of outpatient treatment
Source: PLoS One. 2021 Jun 25;16(6):e0253633. doi: 10.1371/journal.pone.0253633 (PMC8232536; doi:10.1371/journal.pone.0253633)
Supplement: S1 Database — (XLSX) [file pone.0253633.s002.xlsx]

## Sheet: Table_1
Anonymised Dataset 2014-2018, Inpatients and Outpatients
Inpatient	Gender	Age	Swab site	MRSA	PVL	Pathogen	LOS	LOS normal ward	LOS ICU	Total costs	Daily costs	DRG main diagnosis (Disease)	Medical Staff	Nursing Staff	Technical Staff	Pharmaceutical material 1	Pharmaceutical material 2	Implant/Transplant Material	Other medical material	Other medical infrastructure	Medical infrastructure (staff and material)	non-medical infrastructure (staff and material)
1	M	31.8027	Wound swab	0	0	SAU - Staphylococcus aureus (PVL=Negativ)	1.762	1.762	0	780.05	442.707	Pyodermia	114.83	196.9	18.17	88.36	98.87	0	14.66	0	63.99	29
1	M	18.4247	Nose/Throat swab	0	0	SAU - Staphylococcus aureus (PVL=Negativ)	2.109	2.109	0	980.72	465.017	Cohn's disease	144.34	186.92	88.69	11.54	-0.66	0	16.69	0	222.51	77.73
1	W	24.1507	Nose/Throat swab	0	1	SAU - Staphylococcus aureus (PVL=Positiv)	2.3	2.3	0	1900.4	316.73	Pyodermia	404.71	457.29	84.32	109.83	0	0	23.01	0	33.63	166.32
1	M	33.0301	Nose/Throat swab	0	1	SAU - Staphylococcus aureus (PVL=Positiv)	4.12	4.12	0	1143.19	277.473	Pyodermia	286.22	242.35	23.38	89.58	10.24	0	25.38	0	89.47	362.31
1	W	49.5726	Nose/Throat swab	1	1	SAU - Staphylococcus aureus (PVL=Positiv) # SAU - Staphylococcus aureus (MRSA=Positiv # PVL=Positiv)	4.21	4.21	0	1827.82	434.162	Pyodermia	347.56	627.62	39.83	81.67	4.72	0	25.7	0	134.64	485.37
1	M	53.0356	Nose/Throat swab	0	1	SAU - Staphylococcus aureus (= # PVL=Positiv)	6.8	6.8	0	8346.72	1192.39	Pyodermia	293.1	657.75	32.7	121.62	0	0	26.1	241.41	166.22	738.08
1	M	0.438356	Wound swab	0	1	SAU - Staphylococcus aureus (PVL=Positiv)	3.9	3.7	0	1601.66	533.89	Pyodermia	421.25	550.95	68.25	48.84	1.46	0	33.48	2.01	6.22	119.48
1	M	34.7096	Wound swab	0	1	SAU - Staphylococcus aureus (PVL=Positiv)	2.4	2.4	0	1626.95	406.74	Wound infection	249.12	485.71	76.35	57.18	1.46	0	37.58	2.01	12.9	160.68
1	M	28.2767	Wound swab	0	0	SAU - Staphylococcus aureus (PVL=Negativ)	4.041	4.041	0	1764.96	436.763	Acne inversa	352.11	496.03	102.47	46.02	1.7	0	40.67	0	178.05	533.34
1	W	28.5014	Nose/Throat swab	0	1	SAU - Staphylococcus aureus (PVL=Positiv)	7.956	7.956	0	2765.65	347.618	Pyodermia	546.83	834.76	69.39	59.12	0.09	0	43.9	0	74.88	223.53
1	M	52.1342	Nose/Throat swab	0	1	SAU - Staphylococcus aureus (PVL=Positiv)	5.832	5.832	0	2260.38	387.582	Pyodermia	378.71	604.09	141.8	44.49	-0.25	0	51.57	0	103.6	220.6
1	W	43.3699	Wound swab	0	0	SAU - Staphylococcus aureus (PVL=Negativ)	8.489	8.489	0	2757.35	324.814	Pyodermia	475.69	784.89	54.1	127.49	6.74	0	54.09	0	109.43	272.19
1	W	34.6411	Inguinal	0	1	SAU - Staphylococcus aureus (PVL=Positiv)	7.833	7.833	0	2680.39	342.192	Eczema	469.05	772.27	98.18	128.05	6.77	0	55.59	0	56.63	247.27
1	W	25.8082	Nose/Throat swab	0	1	SAU - Staphylococcus aureus (PVL=Positiv)	3	2.1	0	2521.52	360.22	Pyodermia	381.17	641.35	145.91	27.71	1.46	0	62.43	2.36	51.72	258.13
1	M	48.189	Wound swab	0	1	SAU - Staphylococcus aureus (PVL=Positiv)	2.2	2.2	0	1143.68	1143.68	Pyodermia	243.8	91.45	254.64	60.69	0	0	65.04	0	131.55	86.94
1	M	35.3836	Nose/Throat swab	0	1	SAU - Staphylococcus aureus (PVL=Positiv)	3.2	3.2	0	1269.65	634.83	Pyodermia	247.18	178.64	257.88	35	0	0	66.53	16.33	40.49	90.58
1	M	54.7781	Nose/Throat swab	0	0	SAU - Staphylococcus aureus (PVL=Negativ)	9.938	9.938	0	3213.51	323.356	Pyodermia	625.62	693.09	177.42	114.35	6.01	0	67.1	18.93	60.15	354.05
1	M	27.989	Nose/Throat swab	0	0	SAU - Staphylococcus aureus (PVL=Negativ)	2	2	0	5028.98	419.08	Pyodermia	988.99	1491.36	202.38	453.46	0	0	73.21	0	169.1	320.53
1	W	10.9781	Nose/Throat swab	0	0	SAU - Staphylococcus aureus (PVL=Negativ)	3	3	0	3785.54	420.62	Fractured tibia	1160.87	1117.35	110.33	82.76	1.46	0	79.3	2.01	320.04	288.6
1	W	48.674	Wound swab	0	0	SAU - Staphylococcus aureus (PVL=Negativ)	9.126	9.126	0	2777.21	304.318	Pyodermia	684.19	469.48	198.01	326.39	-0.34	0	80.34	14.72	47.75	182.05
1	M	52.1507	Nose/Throat swab	0	1	SAU - Staphylococcus aureus (PVL=Positiv)	5.1	4.9	0.2	1874.14	374.83	Pyodermia	290.75	517.22	143.55	56.12	0	0	80.99	2	132.43	653.08
1	M	35.9397	Nose/Throat swab	0	1	SAU - Staphylococcus aureus (PVL=Positiv)	9.9	9.9	0	3221.98	460.28	Pyodermia	498.97	887.7	186.77	90.62	1.46	0	82.76	49.57	69.75	294.35
1	M	47.1041	Nose/Throat swab	1	0	SAU - Staphylococcus aureus (MRSA=Positiv # PVL=Negativ)	10.164	10.164	0	3436.36	338.091	Non-Hodkin-Lymphoma	631.85	855.16	109.25	138.46	7.31	0	89.11	0	128.13	332.12
1	M	26.6137	Nose/Throat swab	0	0	SAU - Staphylococcus aureus (PVL=Negativ)	2.498	2.498	0	2046.06	819.079	Hydronephrosis	365.89	231.26	370.9	29.48	10.11	9.41	95.2	32.54	54.54	342.88
1	W	53.7836	Wound swab	1	1	SAU - Staphylococcus aureus (PVL=Positiv) # SAU - Staphylococcus aureus (MRSA=Positiv # PVL=Positiv)	7.9	7.9	0	4490.79	498.98	Pyodermia	753.34	1629.34	122	41.36	1.46	0	103.35	82.01	8.97	362.6
1	W	17.7452	Nose/Throat swab	0	0	SAU - Staphylococcus aureus (PVL=Negativ)	4.3	4.1	0	2687.91	537.58	Other Skin disease	697.38	398.2	318.64	44.67	1.46	0	133.43	2.01	115.49	212.01
1	W	28.5479	Nose/Throat swab	0	1	SAU - Staphylococcus aureus (= # PVL=Positiv)	13	12.9	0	4801.33	369.33	Pyodermia	1008.36	1363.06	372.91	11.11	5.81	23.8	138.23	171.01	347.05	1358.18
1	M	24.5096	Wound swab	1	0	SAU - Staphylococcus aureus (MRSA=Positiv # PVL=Negativ)	1.3	1.3	0	3729.93	532.85	Pyodermia	618.39	1331.2	104.85	124.65	0	0	145.15	6	14.05	296.89
1	W	33.7726	Nose/Throat swab	0	1	SAU - Staphylococcus aureus (PVL=Positiv)	5.5	5.5	0	2218.91	443.78	Pyodermia	1279.53	534.95	619.42	50.13	0	67	147.42	54.7	290.91	729.64
1	M	65.3068	Nose/Throat swab	0	0	SAU - Staphylococcus aureus (PVL=Negativ)	14.061	14.061	0	5107.1	363.21	Prurigo	696.68	1343.57	213.52	220.62	31.08	0	150.15	0	356.97	523.58
1	W	4.4	Nose/Throat swab	0	1	SAU - Staphylococcus aureus (PVL=Positiv)	5.3	5.3	0	2283.12	456.62	Pyodermia	234.48	850.84	170.61	41.59	0	0	161.22	4	162.78	661.6
1	M	10.0849	Nose/Throat swab	0	1	SAU - Staphylococcus aureus (PVL=Positiv)	2.6	2.6	0	1835.98	611.99	Wound infection	489.28	337.04	272.49	13.62	0	0	169.04	1	160.64	393.87
1	M	22.2575	Nose/Throat swab	0	1	SAU - Staphylococcus aureus (= # PVL=Positiv)	10.7	10.7	0	3982.38	362.03	Trichilemmal cyst	610.96	1207.17	203.45	123.2	0	0	177.26	7	262.81	1397.53
1	W	82.8027	Wound swab	1	0	SAU - Staphylococcus aureus (MRSA=Positiv # PVL=Negativ)	3.8	3.8	0	20267.8	547.78	Pyodermia	2996.94	7980.54	532.57	674.38	15.55	0	301.37	311.12	1526.03	1352.46
1	M	43.6822	Wound swab	0	1	SAU - Staphylococcus aureus (PVL=Positiv)	6.3	6.3	0	2748.95	458.16	Pyodermia	352.31	754.84	166.61	76.68	0	0	314.15	5	174.86	909.5
1	M	30.7425	Wound swab	0	1	SAU - Staphylococcus aureus (PVL=Positiv)	10.4	10.4	0	4844.95	440.45	Pyodermia	784.54	1597.84	130.82	190.03	0	0	334.36	9	326.42	1479.97
1	M	49.5863	Nose/Throat swab	0	1	SAU - Staphylococcus aureus (PVL=Positiv)	14.7	14.7	0	7644.65	509.64	Pyodermia	1449.96	1829.03	608.52	234.33	10.46	0	369.94	644.73	458.41	2039.24
1	M	21.937	Nose/Throat swab	0	1	SAU - Staphylococcus aureus (PVL=Positiv)	10.9	10.9	0	4460.27	405.48	Eczema	579.26	1363.9	218.48	179.69	0	0	396.07	8	270.55	1452.32
1	M	1.50411	Nose/Throat swab	1	1	SAU - Staphylococcus aureus (MRSA=Positiv # PVL=Positiv) # SAU - Staphylococcus aureus (PVL=Positiv)	6.044	6.044	0	7614.14	1259.78	cleft palate	2483.06	669.75	1400.6	124.42	30.82	0	470.79	204.06	28.31	604.53
1	W	1.23288	Nose/Throat swab	0	1	SAU - Staphylococcus aureus (PVL=Positiv)	13.738	0	13.738	19035	1385.57	Pneumonia	3380.21	7759.39	1026.61	552.75	20.28	0	783.25	157.17	1172.34	786.52
1	M	55.6959	Combined Nose/wound	0	0	SAU - Staphylococcus aureus (PVL=Negativ)	49.005	49.005	0	41805.4	853.085	Sepsis	10577.3	9926.07	2381.4	967.56	862.4	0	1070.26	52.37	2909.56	3172.64
1	M	14.4027	Nose/Throat swab	0	0	SAU - Staphylococcus aureus (PVL=Negativ)	34.923	21.999	12.924	36668.5	1049.98	Sepsis	5563.86	14095.4	1100.46	669.06	1110.44	0	2104.7	194.32	2767.93	2124.13
0	W	30.5233	Nose/Throat swab	1	1	SAU - Staphylococcus aureus (PVL=Positiv) # SAU - Staphylococcus aureus (MRSA=Positiv # PVL=Positiv)	#N/A	#N/A	#N/A	#N/A	#N/A		#N/A	#N/A	#N/A	#N/A	#N/A	#N/A	#N/A	#N/A	#N/A	#N/A
0	W	44.4055	Nose/Throat swab	0	0	SAU - Staphylococcus aureus (PVL=Negativ)	#N/A	#N/A	#N/A	#N/A	#N/A		#N/A	#N/A	#N/A	#N/A	#N/A	#N/A	#N/A	#N/A	#N/A	#N/A
0	M	45.7507	Nose/Throat swab	0	1	SAU - Staphylococcus aureus (PVL=Positiv)	#N/A	#N/A	#N/A	#N/A	#N/A		#N/A	#N/A	#N/A	#N/A	#N/A	#N/A	#N/A	#N/A	#N/A	#N/A
0	M	30.6055	Nose/Throat swab	1	1	SAU - Staphylococcus aureus (PVL=Positiv) # SAU - Staphylococcus aureus (MRSA=Positiv # PVL=Positiv)	#N/A	#N/A	#N/A	#N/A	#N/A		#N/A	#N/A	#N/A	#N/A	#N/A	#N/A	#N/A	#N/A	#N/A	#N/A
0	W	37.4	Nose/Throat swab	0	0	SAU - Staphylococcus aureus (PVL=Negativ)	#N/A	#N/A	#N/A	#N/A	#N/A		#N/A	#N/A	#N/A	#N/A	#N/A	#N/A	#N/A	#N/A	#N/A	#N/A
0	W	35.3863	Nose/Throat swab	0	0	SAU - Staphylococcus aureus (PVL=Negativ)	#N/A	#N/A	#N/A	#N/A	#N/A		#N/A	#N/A	#N/A	#N/A	#N/A	#N/A	#N/A	#N/A	#N/A	#N/A
0	M	36.9863	Nose/Throat swab	0	1	SAU - Staphylococcus aureus (PVL=Positiv)	#N/A	#N/A	#N/A	#N/A	#N/A		#N/A	#N/A	#N/A	#N/A	#N/A	#N/A	#N/A	#N/A	#N/A	#N/A
0	W	47.7178	Nose/Throat swab	0	1	SAU - Staphylococcus aureus (PVL=Positiv)	#N/A	#N/A	#N/A	#N/A	#N/A		#N/A	#N/A	#N/A	#N/A	#N/A	#N/A	#N/A	#N/A	#N/A	#N/A
0	W	7.59178	Nose/Throat swab	0	1	SAU - Staphylococcus aureus (PVL=Positiv)	#N/A	#N/A	#N/A	#N/A	#N/A		#N/A	#N/A	#N/A	#N/A	#N/A	#N/A	#N/A	#N/A	#N/A	#N/A
0	W	53.3644	Nose/Throat swab	0	0	SAU - Staphylococcus aureus (PVL=Negativ)	#N/A	#N/A	#N/A	#N/A	#N/A		#N/A	#N/A	#N/A	#N/A	#N/A	#N/A	#N/A	#N/A	#N/A	#N/A
0	M	8.36986	Nose/Throat swab	0	1	SAU - Staphylococcus aureus (PVL=Positiv)	#N/A	#N/A	#N/A	#N/A	#N/A		#N/A	#N/A	#N/A	#N/A	#N/A	#N/A	#N/A	#N/A	#N/A	#N/A
0	W	50.1726	Nose/Throat swab	0	0	SAU - Staphylococcus aureus (PVL=Negativ)	#N/A	#N/A	#N/A	#N/A	#N/A		#N/A	#N/A	#N/A	#N/A	#N/A	#N/A	#N/A	#N/A	#N/A	#N/A
0	M	5.74521	Nose/Throat swab	0	0	SAU - Staphylococcus aureus (PVL=Negativ)	#N/A	#N/A	#N/A	#N/A	#N/A		#N/A	#N/A	#N/A	#N/A	#N/A	#N/A	#N/A	#N/A	#N/A	#N/A
0	W	39.4658	Nose/Throat swab	0	0	SAU - Staphylococcus aureus (PVL=Negativ)	#N/A	#N/A	#N/A	#N/A	#N/A		#N/A	#N/A	#N/A	#N/A	#N/A	#N/A	#N/A	#N/A	#N/A	#N/A
0	M	7.55616	Nose/Throat swab	0	1	SAU - Staphylococcus aureus (PVL=Positiv)	#N/A	#N/A	#N/A	#N/A	#N/A		#N/A	#N/A	#N/A	#N/A	#N/A	#N/A	#N/A	#N/A	#N/A	#N/A
0	M	54.1589	Nose/Throat swab	0	0	SAU - Staphylococcus aureus (PVL=Negativ)	#N/A	#N/A	#N/A	#N/A	#N/A		#N/A	#N/A	#N/A	#N/A	#N/A	#N/A	#N/A	#N/A	#N/A	#N/A
0	W	8.49863	Nose/Throat swab	1	1	SAU - Staphylococcus aureus (MRSA=Positiv # PVL=Positiv) # SAU - Staphylococcus aureus (PVL=Positiv)	#N/A	#N/A	#N/A	#N/A	#N/A		#N/A	#N/A	#N/A	#N/A	#N/A	#N/A	#N/A	#N/A	#N/A	#N/A
0	M	21.1945	Nose/Throat swab	0	0	SAU - Staphylococcus aureus (PVL=Negativ)	#N/A	#N/A	#N/A	#N/A	#N/A		#N/A	#N/A	#N/A	#N/A	#N/A	#N/A	#N/A	#N/A	#N/A	#N/A
0	M	40.9233	Nose/Throat swab	0	1	SAU - Staphylococcus aureus (= # PVL=Positiv)	#N/A	#N/A	#N/A	#N/A	#N/A		#N/A	#N/A	#N/A	#N/A	#N/A	#N/A	#N/A	#N/A	#N/A	#N/A
0	W	12.7342	Nose/Throat swab	0	0	SAU - Staphylococcus aureus (PVL=Negativ)	#N/A	#N/A	#N/A	#N/A	#N/A		#N/A	#N/A	#N/A	#N/A	#N/A	#N/A	#N/A	#N/A	#N/A	#N/A
0	M	7.05479	Nose/Throat swab	0	1	SAU - Staphylococcus aureus (PVL=Positiv)	#N/A	#N/A	#N/A	#N/A	#N/A		#N/A	#N/A	#N/A	#N/A	#N/A	#N/A	#N/A	#N/A	#N/A	#N/A
0	W	44.5041	Nose/Throat swab	0	1	SAU - Staphylococcus aureus (PVL=Positiv)	#N/A	#N/A	#N/A	#N/A	#N/A		#N/A	#N/A	#N/A	#N/A	#N/A	#N/A	#N/A	#N/A	#N/A	#N/A
0	W	3.67397	Nose/Throat swab	0	1	SAU - Staphylococcus aureus (PVL=Positiv)	#N/A	#N/A	#N/A	#N/A	#N/A		#N/A	#N/A	#N/A	#N/A	#N/A	#N/A	#N/A	#N/A	#N/A	#N/A
0	W	27.0137	Nose/Throat swab	0	1	SAU - Staphylococcus aureus (PVL=Positiv)	#N/A	#N/A	#N/A	#N/A	#N/A		#N/A	#N/A	#N/A	#N/A	#N/A	#N/A	#N/A	#N/A	#N/A	#N/A
0	W	48.0164	Nose/Throat swab	0	0	SAU - Staphylococcus aureus (PVL=Negativ)	#N/A	#N/A	#N/A	#N/A	#N/A		#N/A	#N/A	#N/A	#N/A	#N/A	#N/A	#N/A	#N/A	#N/A	#N/A
0	W	6.40822	Nose/Throat swab	0	1	SAU - Staphylococcus aureus (PVL=Positiv)	#N/A	#N/A	#N/A	#N/A	#N/A		#N/A	#N/A	#N/A	#N/A	#N/A	#N/A	#N/A	#N/A	#N/A	#N/A
0	W	33.8521	Nose/Throat swab	0	0	SAU - Staphylococcus aureus (PVL=Negativ)	#N/A	#N/A	#N/A	#N/A	#N/A		#N/A	#N/A	#N/A	#N/A	#N/A	#N/A	#N/A	#N/A	#N/A	#N/A
0	M	40.274	Nose/Throat swab	0	0	SAU - Staphylococcus aureus (PVL=Negativ)	#N/A	#N/A	#N/A	#N/A	#N/A		#N/A	#N/A	#N/A	#N/A	#N/A	#N/A	#N/A	#N/A	#N/A	#N/A
0	M	3.56438	Nose/Throat swab	0	0	SAU - Staphylococcus aureus (PVL=Negativ)	#N/A	#N/A	#N/A	#N/A	#N/A		#N/A	#N/A	#N/A	#N/A	#N/A	#N/A	#N/A	#N/A	#N/A	#N/A
0	W	10.1918	Nose/Throat swab	0	1	SAU - Staphylococcus aureus (PVL=Positiv)	#N/A	#N/A	#N/A	#N/A	#N/A		#N/A	#N/A	#N/A	#N/A	#N/A	#N/A	#N/A	#N/A	#N/A	#N/A
0	M	39.1699	Nose/Throat swab	0	1	SAU - Staphylococcus aureus (PVL=Positiv)	#N/A	#N/A	#N/A	#N/A	#N/A		#N/A	#N/A	#N/A	#N/A	#N/A	#N/A	#N/A	#N/A	#N/A	#N/A
0	M	7.83014	Nose/Throat swab	0	0	SAU - Staphylococcus aureus (PVL=Negativ)	#N/A	#N/A	#N/A	#N/A	#N/A		#N/A	#N/A	#N/A	#N/A	#N/A	#N/A	#N/A	#N/A	#N/A	#N/A
0	W	42.9863	Nose/Throat swab	0	0	SAU - Staphylococcus aureus (PVL=Negativ)	#N/A	#N/A	#N/A	#N/A	#N/A		#N/A	#N/A	#N/A	#N/A	#N/A	#N/A	#N/A	#N/A	#N/A	#N/A
0	M	3.54795	Nose/Throat swab	0	1	SAU - Staphylococcus aureus (PVL=Positiv)	#N/A	#N/A	#N/A	#N/A	#N/A		#N/A	#N/A	#N/A	#N/A	#N/A	#N/A	#N/A	#N/A	#N/A	#N/A
0	M	36.011	Nose/Throat swab	0	1	SAU - Staphylococcus aureus (PVL=Positiv)	#N/A	#N/A	#N/A	#N/A	#N/A		#N/A	#N/A	#N/A	#N/A	#N/A	#N/A	#N/A	#N/A	#N/A	#N/A
0	M	61.7096	Nose/Throat swab	1	1	SAU - Staphylococcus aureus (PVL=Positiv) # SAU - Staphylococcus aureus (MRSA=Positiv # PVL=Positiv)	#N/A	#N/A	#N/A	#N/A	#N/A		#N/A	#N/A	#N/A	#N/A	#N/A	#N/A	#N/A	#N/A	#N/A	#N/A
0	W	6.8	Nose/Throat swab	0	1	SAU - Staphylococcus aureus (PVL=Positiv)	#N/A	#N/A	#N/A	#N/A	#N/A		#N/A	#N/A	#N/A	#N/A	#N/A	#N/A	#N/A	#N/A	#N/A	#N/A
0	W	34.4658	Nose/Throat swab	0	1	SAU - Staphylococcus aureus (PVL=Positiv)	#N/A	#N/A	#N/A	#N/A	#N/A		#N/A	#N/A	#N/A	#N/A	#N/A	#N/A	#N/A	#N/A	#N/A	#N/A
0	M	9.11781	Nose/Throat swab	1	0	SAU - Staphylococcus aureus (MRSA=Positiv # PVL=Negativ)	#N/A	#N/A	#N/A	#N/A	#N/A		#N/A	#N/A	#N/A	#N/A	#N/A	#N/A	#N/A	#N/A	#N/A	#N/A
0	W	1.70411	Nose/Throat swab	0	1	SAU - Staphylococcus aureus (PVL=Positiv)	#N/A	#N/A	#N/A	#N/A	#N/A		#N/A	#N/A	#N/A	#N/A	#N/A	#N/A	#N/A	#N/A	#N/A	#N/A
0	M	12.9014	Nose/Throat swab	0	0	SAU - Staphylococcus aureus (PVL=Negativ)	#N/A	#N/A	#N/A	#N/A	#N/A		#N/A	#N/A	#N/A	#N/A	#N/A	#N/A	#N/A	#N/A	#N/A	#N/A
0	W	15.4411	Nose/Throat swab	0	0	SAU - Staphylococcus aureus (PVL=Negativ)	#N/A	#N/A	#N/A	#N/A	#N/A		#N/A	#N/A	#N/A	#N/A	#N/A	#N/A	#N/A	#N/A	#N/A	#N/A
0	W	43.2137	Nose/Throat swab	0	0	SAU - Staphylococcus aureus (PVL=Negativ)	#N/A	#N/A	#N/A	#N/A	#N/A		#N/A	#N/A	#N/A	#N/A	#N/A	#N/A	#N/A	#N/A	#N/A	#N/A
0	W	6.47397	Nose/Throat swab	0	0	SAU - Staphylococcus aureus (PVL=Negativ)	#N/A	#N/A	#N/A	#N/A	#N/A		#N/A	#N/A	#N/A	#N/A	#N/A	#N/A	#N/A	#N/A	#N/A	#N/A
0	W	79.863	Nose/Throat swab	0	0	SAU - Staphylococcus aureus (PVL=Negativ)	#N/A	#N/A	#N/A	#N/A	#N/A		#N/A	#N/A	#N/A	#N/A	#N/A	#N/A	#N/A	#N/A	#N/A	#N/A
0	W	10.9233	Nose/Throat swab	0	0	SAU - Staphylococcus aureus (PVL=Negativ)	#N/A	#N/A	#N/A	#N/A	#N/A		#N/A	#N/A	#N/A	#N/A	#N/A	#N/A	#N/A	#N/A	#N/A	#N/A
0	M	39.0493	Nose/Throat swab	0	0	SAU - Staphylococcus aureus (PVL=Negativ)	#N/A	#N/A	#N/A	#N/A	#N/A		#N/A	#N/A	#N/A	#N/A	#N/A	#N/A	#N/A	#N/A	#N/A	#N/A
0	W	49.7315	Nose/Throat swab	0	0	SAU - Staphylococcus aureus (PVL=Negativ)	#N/A	#N/A	#N/A	#N/A	#N/A		#N/A	#N/A	#N/A	#N/A	#N/A	#N/A	#N/A	#N/A	#N/A	#N/A
0	W	44.8877	Nose/Throat swab	0	0	SAU - Staphylococcus aureus (PVL=Negativ)	#N/A	#N/A	#N/A	#N/A	#N/A		#N/A	#N/A	#N/A	#N/A	#N/A	#N/A	#N/A	#N/A	#N/A	#N/A
0	W	38.8959	Nose/Throat swab	0	0	SAU - Staphylococcus aureus (PVL=Negativ)	#N/A	#N/A	#N/A	#N/A	#N/A		#N/A	#N/A	#N/A	#N/A	#N/A	#N/A	#N/A	#N/A	#N/A	#N/A
0	M	41.2685	Nose/Throat swab	0	0	SAU - Staphylococcus aureus (PVL=Negativ)	#N/A	#N/A	#N/A	#N/A	#N/A		#N/A	#N/A	#N/A	#N/A	#N/A	#N/A	#N/A	#N/A	#N/A	#N/A
0	W	3.67945	Nose/Throat swab	0	1	SAU - Staphylococcus aureus (PVL=Positiv)	#N/A	#N/A	#N/A	#N/A	#N/A		#N/A	#N/A	#N/A	#N/A	#N/A	#N/A	#N/A	#N/A	#N/A	#N/A
0	M	13.0877	Nose/Throat swab	0	1	SAU - Staphylococcus aureus (PVL=Positiv)	#N/A	#N/A	#N/A	#N/A	#N/A		#N/A	#N/A	#N/A	#N/A	#N/A	#N/A	#N/A	#N/A	#N/A	#N/A
0	W	29.6438	Nose/Throat swab	0	1	SAU - Staphylococcus aureus (PVL=Positiv)	#N/A	#N/A	#N/A	#N/A	#N/A		#N/A	#N/A	#N/A	#N/A	#N/A	#N/A	#N/A	#N/A	#N/A	#N/A
0	W	1.47397	Nose/Throat swab	0	1	SAU - Staphylococcus aureus (= # PVL=Positiv)	#N/A	#N/A	#N/A	#N/A	#N/A		#N/A	#N/A	#N/A	#N/A	#N/A	#N/A	#N/A	#N/A	#N/A	#N/A
0	W	47.474	Nose/Throat swab	0	1	SAU - Staphylococcus aureus (= # PVL=Positiv)	#N/A	#N/A	#N/A	#N/A	#N/A		#N/A	#N/A	#N/A	#N/A	#N/A	#N/A	#N/A	#N/A	#N/A	#N/A
0	W	29.5452	Nose/Throat swab	0	1	SAU - Staphylococcus aureus (= # PVL=Positiv)	#N/A	#N/A	#N/A	#N/A	#N/A		#N/A	#N/A	#N/A	#N/A	#N/A	#N/A	#N/A	#N/A	#N/A	#N/A
0	M	58.1425	Nose/Throat swab	0	1	SAU - Staphylococcus aureus (= # PVL=Positiv)	#N/A	#N/A	#N/A	#N/A	#N/A		#N/A	#N/A	#N/A	#N/A	#N/A	#N/A	#N/A	#N/A	#N/A	#N/A
0	W	39.4466	Nose/Throat swab	1	1	SAU - Staphylococcus aureus (PVL=Positiv) # SAU - Staphylococcus aureus (MRSA=Positiv # PVL=Positiv)	#N/A	#N/A	#N/A	#N/A	#N/A		#N/A	#N/A	#N/A	#N/A	#N/A	#N/A	#N/A	#N/A	#N/A	#N/A
0	W	5.46575	Nose/Throat swab	0	0	SAU - Staphylococcus aureus (PVL=Negativ)	#N/A	#N/A	#N/A	#N/A	#N/A		#N/A	#N/A	#N/A	#N/A	#N/A	#N/A	#N/A	#N/A	#N/A	#N/A
0	M	27.1836	Nose/Throat swab	0	0	SAU - Staphylococcus aureus (PVL=Negativ)	#N/A	#N/A	#N/A	#N/A	#N/A		#N/A	#N/A	#N/A	#N/A	#N/A	#N/A	#N/A	#N/A	#N/A	#N/A
0	M	22.5671	Nose/Throat swab	0	0	SAU - Staphylococcus aureus (PVL=Negativ)	#N/A	#N/A	#N/A	#N/A	#N/A		#N/A	#N/A	#N/A	#N/A	#N/A	#N/A	#N/A	#N/A	#N/A	#N/A
0	W	40.7288	Nose/Throat swab	0	1	SAU - Staphylococcus aureus (PVL=Positiv)	#N/A	#N/A	#N/A	#N/A	#N/A		#N/A	#N/A	#N/A	#N/A	#N/A	#N/A	#N/A	#N/A	#N/A	#N/A
0	M	1.61096	Nose/Throat swab	0	1	SAU - Staphylococcus aureus (PVL=Positiv)	#N/A	#N/A	#N/A	#N/A	#N/A		#N/A	#N/A	#N/A	#N/A	#N/A	#N/A	#N/A	#N/A	#N/A	#N/A
0	M	22.8438	Nose/Throat swab	0	1	SAU - Staphylococcus aureus (PVL=Positiv)	#N/A	#N/A	#N/A	#N/A	#N/A		#N/A	#N/A	#N/A	#N/A	#N/A	#N/A	#N/A	#N/A	#N/A	#N/A
0	W	9.54795	Nose/Throat swab	0	1	SAU - Staphylococcus aureus (PVL=Positiv)	#N/A	#N/A	#N/A	#N/A	#N/A		#N/A	#N/A	#N/A	#N/A	#N/A	#N/A	#N/A	#N/A	#N/A	#N/A
0	W	38.7808	Nose/Throat swab	0	1	SAU - Staphylococcus aureus (= # PVL=Positiv)	#N/A	#N/A	#N/A	#N/A	#N/A		#N/A	#N/A	#N/A	#N/A	#N/A	#N/A	#N/A	#N/A	#N/A	#N/A
0	W	38.7753	Nose/Throat swab	0	0	SAU - Staphylococcus aureus (PVL=Negativ)	#N/A	#N/A	#N/A	#N/A	#N/A		#N/A	#N/A	#N/A	#N/A	#N/A	#N/A	#N/A	#N/A	#N/A	#N/A
0	M	0.282192	Nose/Throat swab	0	1	SAU - Staphylococcus aureus (PVL=Positiv)	#N/A	#N/A	#N/A	#N/A	#N/A		#N/A	#N/A	#N/A	#N/A	#N/A	#N/A	#N/A	#N/A	#N/A	#N/A
0	M	43.8603	Nose/Throat swab	0	1	SAU - Staphylococcus aureus (PVL=Positiv)	#N/A	#N/A	#N/A	#N/A	#N/A		#N/A	#N/A	#N/A	#N/A	#N/A	#N/A	#N/A	#N/A	#N/A	#N/A
0	W	8.03014	Nose/Throat swab	0	1	SAU - Staphylococcus aureus (PVL=Positiv)	#N/A	#N/A	#N/A	#N/A	#N/A		#N/A	#N/A	#N/A	#N/A	#N/A	#N/A	#N/A	#N/A	#N/A	#N/A
0	M	9.92877	Nose/Throat swab	0	1	SAU - Staphylococcus aureus (PVL=Positiv)	#N/A	#N/A	#N/A	#N/A	#N/A		#N/A	#N/A	#N/A	#N/A	#N/A	#N/A	#N/A	#N/A	#N/A	#N/A
0	W	32.6411	Nose/Throat swab	0	0	SAU - Staphylococcus aureus (PVL=Negativ)	#N/A	#N/A	#N/A	#N/A	#N/A		#N/A	#N/A	#N/A	#N/A	#N/A	#N/A	#N/A	#N/A	#N/A	#N/A
0	W	28.4603	Nose/Throat swab	0	1	SAU - Staphylococcus aureus (PVL=Positiv)	#N/A	#N/A	#N/A	#N/A	#N/A		#N/A	#N/A	#N/A	#N/A	#N/A	#N/A	#N/A	#N/A	#N/A	#N/A
0	M	53.6027	Nose/Throat swab	0	1	SAU - Staphylococcus aureus (PVL=Positiv)	#N/A	#N/A	#N/A	#N/A	#N/A		#N/A	#N/A	#N/A	#N/A	#N/A	#N/A	#N/A	#N/A	#N/A	#N/A
0	W	54.2795	Nose/Throat swab	0	1	SAU - Staphylococcus aureus (PVL=Positiv)	#N/A	#N/A	#N/A	#N/A	#N/A		#N/A	#N/A	#N/A	#N/A	#N/A	#N/A	#N/A	#N/A	#N/A	#N/A
0	W	39.137	Nose/Throat swab	0	0	SAU - Staphylococcus aureus (PVL=Negativ)	#N/A	#N/A	#N/A	#N/A	#N/A		#N/A	#N/A	#N/A	#N/A	#N/A	#N/A	#N/A	#N/A	#N/A	#N/A
0	M	11.4274	Nose/Throat swab	0	1	SAU - Staphylococcus aureus (PVL=Positiv)	#N/A	#N/A	#N/A	#N/A	#N/A		#N/A	#N/A	#N/A	#N/A	#N/A	#N/A	#N/A	#N/A	#N/A	#N/A
0	M	57.7178	Nose/Throat swab	0	1	SAU - Staphylococcus aureus (PVL=Positiv)	#N/A	#N/A	#N/A	#N/A	#N/A		#N/A	#N/A	#N/A	#N/A	#N/A	#N/A	#N/A	#N/A	#N/A	#N/A
0	W	29.4027	Nose/Throat swab	0	1	SAU - Staphylococcus aureus (PVL=Positiv)	#N/A	#N/A	#N/A	#N/A	#N/A		#N/A	#N/A	#N/A	#N/A	#N/A	#N/A	#N/A	#N/A	#N/A	#N/A
0	M	0.227397	Nose/Throat swab	0	1	SAU - Staphylococcus aureus (PVL=Positiv)	#N/A	#N/A	#N/A	#N/A	#N/A		#N/A	#N/A	#N/A	#N/A	#N/A	#N/A	#N/A	#N/A	#N/A	#N/A
0	W	3.33973	Nose/Throat swab	0	1	SAU - Staphylococcus aureus (PVL=Positiv)	#N/A	#N/A	#N/A	#N/A	#N/A		#N/A	#N/A	#N/A	#N/A	#N/A	#N/A	#N/A	#N/A	#N/A	#N/A
0	W	29.3288	Nose/Throat swab	0	1	SAU - Staphylococcus aureus (PVL=Positiv)	#N/A	#N/A	#N/A	#N/A	#N/A		#N/A	#N/A	#N/A	#N/A	#N/A	#N/A	#N/A	#N/A	#N/A	#N/A
0	W	34.3425	Nose/Throat swab	0	1	SAU - Staphylococcus aureus (PVL=Positiv)	#N/A	#N/A	#N/A	#N/A	#N/A		#N/A	#N/A	#N/A	#N/A	#N/A	#N/A	#N/A	#N/A	#N/A	#N/A
0	M	8.7863	Nose/Throat swab	0	1	SAU - Staphylococcus aureus (PVL=Positiv)	#N/A	#N/A	#N/A	#N/A	#N/A		#N/A	#N/A	#N/A	#N/A	#N/A	#N/A	#N/A	#N/A	#N/A	#N/A
0	W	13.7534	Nose/Throat swab	0	0	SAU - Staphylococcus aureus (PVL=Negativ)	#N/A	#N/A	#N/A	#N/A	#N/A		#N/A	#N/A	#N/A	#N/A	#N/A	#N/A	#N/A	#N/A	#N/A	#N/A
0	M	10.2082	Nose/Throat swab	1	1	SAU - Staphylococcus aureus (MRSA=Positiv # PVL=Positiv) # SAU - Staphylococcus aureus (PVL=Positiv)	#N/A	#N/A	#N/A	#N/A	#N/A		#N/A	#N/A	#N/A	#N/A	#N/A	#N/A	#N/A	#N/A	#N/A	#N/A
0	W	4.09315	Nose/Throat swab	0	0	SAU - Staphylococcus aureus (PVL=Negativ)	#N/A	#N/A	#N/A	#N/A	#N/A		#N/A	#N/A	#N/A	#N/A	#N/A	#N/A	#N/A	#N/A	#N/A	#N/A
0	M	41.3973	Nose/Throat swab	0	1	SAU - Staphylococcus aureus (PVL=Positiv)	#N/A	#N/A	#N/A	#N/A	#N/A		#N/A	#N/A	#N/A	#N/A	#N/A	#N/A	#N/A	#N/A	#N/A	#N/A
0	W	22.1288	Nose/Throat swab	0	0	SAU - Staphylococcus aureus (PVL=Negativ)	#N/A	#N/A	#N/A	#N/A	#N/A		#N/A	#N/A	#N/A	#N/A	#N/A	#N/A	#N/A	#N/A	#N/A	#N/A
0	M	35.8137	Nose/Throat swab	0	1	SAU - Staphylococcus aureus (PVL=Positiv)	#N/A	#N/A	#N/A	#N/A	#N/A		#N/A	#N/A	#N/A	#N/A	#N/A	#N/A	#N/A	#N/A	#N/A	#N/A
0	M	6.91507	Nose/Throat swab	0	0	SAU - Staphylococcus aureus (PVL=Negativ)	#N/A	#N/A	#N/A	#N/A	#N/A		#N/A	#N/A	#N/A	#N/A	#N/A	#N/A	#N/A	#N/A	#N/A	#N/A
0	W	20.8411	Nose/Throat swab	1	1	SAU - Staphylococcus aureus (PVL=Positiv) # SAU - Staphylococcus aureus (MRSA=Positiv # PVL=Positiv)	#N/A	#N/A	#N/A	#N/A	#N/A		#N/A	#N/A	#N/A	#N/A	#N/A	#N/A	#N/A	#N/A	#N/A	#N/A
0	W	48.3945	Nose/Throat swab	0	1	SAU - Staphylococcus aureus (PVL=Positiv)	#N/A	#N/A	#N/A	#N/A	#N/A		#N/A	#N/A	#N/A	#N/A	#N/A	#N/A	#N/A	#N/A	#N/A	#N/A
0	M	58.6055	Nose/Throat swab	0	1	SAU - Staphylococcus aureus (PVL=Positiv)	#N/A	#N/A	#N/A	#N/A	#N/A		#N/A	#N/A	#N/A	#N/A	#N/A	#N/A	#N/A	#N/A	#N/A	#N/A
0	M	49.1726	Nose/Throat swab	0	0	SAU - Staphylococcus aureus (PVL=Negativ)	#N/A	#N/A	#N/A	#N/A	#N/A		#N/A	#N/A	#N/A	#N/A	#N/A	#N/A	#N/A	#N/A	#N/A	#N/A
0	W	35.463	Nose/Throat swab	0	1	SAU - Staphylococcus aureus (PVL=Positiv)	#N/A	#N/A	#N/A	#N/A	#N/A		#N/A	#N/A	#N/A	#N/A	#N/A	#N/A	#N/A	#N/A	#N/A	#N/A
0	W	12.5233	Nose/Throat swab	0	0	SAU - Staphylococcus aureus (PVL=Negativ)	#N/A	#N/A	#N/A	#N/A	#N/A		#N/A	#N/A	#N/A	#N/A	#N/A	#N/A	#N/A	#N/A	#N/A	#N/A
0	W	5.47945	Nose/Throat swab	0	1	SAU - Staphylococcus aureus (PVL=Positiv)	#N/A	#N/A	#N/A	#N/A	#N/A		#N/A	#N/A	#N/A	#N/A	#N/A	#N/A	#N/A	#N/A	#N/A	#N/A
0	M	6.28493	Nose/Throat swab	0	0	SAU - Staphylococcus aureus (PVL=Negativ)	#N/A	#N/A	#N/A	#N/A	#N/A		#N/A	#N/A	#N/A	#N/A	#N/A	#N/A	#N/A	#N/A	#N/A	#N/A
0	W	41.1781	Nose/Throat swab	0	0	SAU - Staphylococcus aureus (PVL=Negativ)	#N/A	#N/A	#N/A	#N/A	#N/A		#N/A	#N/A	#N/A	#N/A	#N/A	#N/A	#N/A	#N/A	#N/A	#N/A
0	W	61.126	Nose/Throat swab	1	1	SAU - Staphylococcus aureus (PVL=Positiv) # SAU - Staphylococcus aureus (MRSA=Positiv # PVL=Positiv)	#N/A	#N/A	#N/A	#N/A	#N/A		#N/A	#N/A	#N/A	#N/A	#N/A	#N/A	#N/A	#N/A	#N/A	#N/A
0	W	49.0795	Nose/Throat swab	0	0	SAU - Staphylococcus aureus (PVL=Negativ)	#N/A	#N/A	#N/A	#N/A	#N/A		#N/A	#N/A	#N/A	#N/A	#N/A	#N/A	#N/A	#N/A	#N/A	#N/A
0	W	16.1425	Nose/Throat swab	0	1	SAU - Staphylococcus aureus (PVL=Positiv)	#N/A	#N/A	#N/A	#N/A	#N/A		#N/A	#N/A	#N/A	#N/A	#N/A	#N/A	#N/A	#N/A	#N/A	#N/A
0	W	43.9342	Nose/Throat swab	0	0	SAU - Staphylococcus aureus (PVL=Negativ)	#N/A	#N/A	#N/A	#N/A	#N/A		#N/A	#N/A	#N/A	#N/A	#N/A	#N/A	#N/A	#N/A	#N/A	#N/A
0	W	27.0795	Nose/Throat swab	0	1	SAU - Staphylococcus aureus (PVL=Positiv)	#N/A	#N/A	#N/A	#N/A	#N/A		#N/A	#N/A	#N/A	#N/A	#N/A	#N/A	#N/A	#N/A	#N/A	#N/A
0	W	28.5918	Nose/Throat swab	0	1	SAU - Staphylococcus aureus (PVL=Positiv)	#N/A	#N/A	#N/A	#N/A	#N/A		#N/A	#N/A	#N/A	#N/A	#N/A	#N/A	#N/A	#N/A	#N/A	#N/A
0	M	31.8849	Nose/Throat swab	1	1	SAU - Staphylococcus aureus (MRSA=Positiv # PVL=Positiv) # SAU - Staphylococcus aureus (PVL=Positiv)	#N/A	#N/A	#N/A	#N/A	#N/A		#N/A	#N/A	#N/A	#N/A	#N/A	#N/A	#N/A	#N/A	#N/A	#N/A
0	M	42.2027	Nose/Throat swab	0	1	SAU - Staphylococcus aureus (PVL=Positiv)	#N/A	#N/A	#N/A	#N/A	#N/A		#N/A	#N/A	#N/A	#N/A	#N/A	#N/A	#N/A	#N/A	#N/A	#N/A
0	M	40.7041	Nose/Throat swab	0	0	SAU - Staphylococcus aureus (PVL=Negativ)	#N/A	#N/A	#N/A	#N/A	#N/A		#N/A	#N/A	#N/A	#N/A	#N/A	#N/A	#N/A	#N/A	#N/A	#N/A
0	M	9.16712	Nose/Throat swab	0	1	SAU - Staphylococcus aureus (PVL=Positiv)	#N/A	#N/A	#N/A	#N/A	#N/A		#N/A	#N/A	#N/A	#N/A	#N/A	#N/A	#N/A	#N/A	#N/A	#N/A
0	M	44.6192	Nose/Throat swab	0	0	SAU - Staphylococcus aureus (PVL=Negativ)	#N/A	#N/A	#N/A	#N/A	#N/A		#N/A	#N/A	#N/A	#N/A	#N/A	#N/A	#N/A	#N/A	#N/A	#N/A
0	M	1.47123	Nose/Throat swab	0	0	SAU - Staphylococcus aureus (PVL=Negativ)	#N/A	#N/A	#N/A	#N/A	#N/A		#N/A	#N/A	#N/A	#N/A	#N/A	#N/A	#N/A	#N/A	#N/A	#N/A
0	M	23.137	Nose/Throat swab	0	0	SAU - Staphylococcus aureus (PVL=Negativ)	#N/A	#N/A	#N/A	#N/A	#N/A		#N/A	#N/A	#N/A	#N/A	#N/A	#N/A	#N/A	#N/A	#N/A	#N/A
0	M	3.40548	Nose/Throat swab	0	1	SAU - Staphylococcus aureus (PVL=Positiv)	#N/A	#N/A	#N/A	#N/A	#N/A		#N/A	#N/A	#N/A	#N/A	#N/A	#N/A	#N/A	#N/A	#N/A	#N/A
0	M	43.7096	Nose/Throat swab	0	1	SAU - Staphylococcus aureus (PVL=Positiv)	#N/A	#N/A	#N/A	#N/A	#N/A		#N/A	#N/A	#N/A	#N/A	#N/A	#N/A	#N/A	#N/A	#N/A	#N/A
0	W	20.6658	Nose/Throat swab	1	1	SAU - Staphylococcus aureus (MRSA=Positiv # PVL=Positiv) # SAU - Staphylococcus aureus (PVL=Positiv)	#N/A	#N/A	#N/A	#N/A	#N/A		#N/A	#N/A	#N/A	#N/A	#N/A	#N/A	#N/A	#N/A	#N/A	#N/A
0	M	33.0466	Nose/Throat swab	0	0	SAU - Staphylococcus aureus (PVL=Negativ)	#N/A	#N/A	#N/A	#N/A	#N/A		#N/A	#N/A	#N/A	#N/A	#N/A	#N/A	#N/A	#N/A	#N/A	#N/A
0	M	14.5973	Nose/Throat swab	0	0	SAU - Staphylococcus aureus (PVL=Negativ)	#N/A	#N/A	#N/A	#N/A	#N/A		#N/A	#N/A	#N/A	#N/A	#N/A	#N/A	#N/A	#N/A	#N/A	#N/A
0	M	38.2	Nose/Throat swab	0	0	SAU - Staphylococcus aureus (PVL=Negativ)	#N/A	#N/A	#N/A	#N/A	#N/A		#N/A	#N/A	#N/A	#N/A	#N/A	#N/A	#N/A	#N/A	#N/A	#N/A
0	M	21.6466	Nose/Throat swab	0	0	SAU - Staphylococcus aureus (PVL=Negativ)	#N/A	#N/A	#N/A	#N/A	#N/A		#N/A	#N/A	#N/A	#N/A	#N/A	#N/A	#N/A	#N/A	#N/A	#N/A
0	W	1.31781	Nose/Throat swab	1	0	SAU - Staphylococcus aureus (MRSA=Positiv # PVL=Negativ)	#N/A	#N/A	#N/A	#N/A	#N/A		#N/A	#N/A	#N/A	#N/A	#N/A	#N/A	#N/A	#N/A	#N/A	#N/A
0	W	11.5918	Nose/Throat swab	1	0	SAU - Staphylococcus aureus (MRSA=Positiv # PVL=Negativ)	#N/A	#N/A	#N/A	#N/A	#N/A		#N/A	#N/A	#N/A	#N/A	#N/A	#N/A	#N/A	#N/A	#N/A	#N/A
0	M	42.4521	Nose/Throat swab	0	0	SAU - Staphylococcus aureus (PVL=Negativ)	#N/A	#N/A	#N/A	#N/A	#N/A		#N/A	#N/A	#N/A	#N/A	#N/A	#N/A	#N/A	#N/A	#N/A	#N/A
0	M	43.9616	Nose/Throat swab	0	1	SAU - Staphylococcus aureus (PVL=Positiv)	#N/A	#N/A	#N/A	#N/A	#N/A		#N/A	#N/A	#N/A	#N/A	#N/A	#N/A	#N/A	#N/A	#N/A	#N/A
0	W	31.0932	Nose/Throat swab	1	1	SAU - Staphylococcus aureus (MRSA=Positiv # PVL=Positiv) # SAU - Staphylococcus aureus (PVL=Positiv)	#N/A	#N/A	#N/A	#N/A	#N/A		#N/A	#N/A	#N/A	#N/A	#N/A	#N/A	#N/A	#N/A	#N/A	#N/A
0	M	33.9671	Nose/Throat swab	0	0	SAU - Staphylococcus aureus (PVL=Negativ)	#N/A	#N/A	#N/A	#N/A	#N/A		#N/A	#N/A	#N/A	#N/A	#N/A	#N/A	#N/A	#N/A	#N/A	#N/A
0	M	30.4904	Nose/Throat swab	1	1	SAU - Staphylococcus aureus (MRSA=Positiv # PVL=Negativ) # SAU - Staphylococcus aureus (PVL=Positiv) # SAU - Staphylococcus aureus (MRSA=Positiv # PVL=Positiv)	#N/A	#N/A	#N/A	#N/A	#N/A		#N/A	#N/A	#N/A	#N/A	#N/A	#N/A	#N/A	#N/A	#N/A	#N/A
0	W	10.989	Nose/Throat swab	0	1	SAU - Staphylococcus aureus (PVL=Positiv)	#N/A	#N/A	#N/A	#N/A	#N/A		#N/A	#N/A	#N/A	#N/A	#N/A	#N/A	#N/A	#N/A	#N/A	#N/A
0	M	56.0877	Nose/Throat swab	0	0	SAU - Staphylococcus aureus (PVL=Negativ)	#N/A	#N/A	#N/A	#N/A	#N/A		#N/A	#N/A	#N/A	#N/A	#N/A	#N/A	#N/A	#N/A	#N/A	#N/A
0	M	21.6301	Nose/Throat swab	0	1	SAU - Staphylococcus aureus (PVL=Positiv)	#N/A	#N/A	#N/A	#N/A	#N/A		#N/A	#N/A	#N/A	#N/A	#N/A	#N/A	#N/A	#N/A	#N/A	#N/A
0	W	44.7562	Nose/Throat swab	0	1	SAU - Staphylococcus aureus (PVL=Positiv)	#N/A	#N/A	#N/A	#N/A	#N/A		#N/A	#N/A	#N/A	#N/A	#N/A	#N/A	#N/A	#N/A	#N/A	#N/A
0	W	68.2849	Nose/Throat swab	0	0	SAU - Staphylococcus aureus (PVL=Negativ)	5.9	5.9	0	2211.4	442.28	Pyodermia	#N/A	#N/A	#N/A	#N/A	0	0	#N/A	3	#N/A	#N/A
0	M	24.3123	Nose/Throat swab	0	1	SAU - Staphylococcus aureus (PVL=Positiv)	#N/A	#N/A	#N/A	#N/A	#N/A		#N/A	#N/A	#N/A	#N/A	#N/A	#N/A	#N/A	#N/A	#N/A	#N/A
0	M	39.2658	Nose/Throat swab	0	1	SAU - Staphylococcus aureus (PVL=Positiv)	#N/A	#N/A	#N/A	#N/A	#N/A		#N/A	#N/A	#N/A	#N/A	#N/A	#N/A	#N/A	#N/A	#N/A	#N/A
0	M	28.2712	Nose/Throat swab	0	1	SAU - Staphylococcus aureus (PVL=Positiv)	#N/A	#N/A	#N/A	#N/A	#N/A		#N/A	#N/A	#N/A	#N/A	#N/A	#N/A	#N/A	#N/A	#N/A	#N/A
0	M	26.8301	Nose/Throat swab	1	1	SAU - Staphylococcus aureus (MRSA=Positiv # PVL=Positiv) # SAU - Staphylococcus aureus (PVL=Positiv)	#N/A	#N/A	#N/A	#N/A	#N/A		#N/A	#N/A	#N/A	#N/A	#N/A	#N/A	#N/A	#N/A	#N/A	#N/A
0	W	24.7973	Nose/Throat swab	0	0	SAU - Staphylococcus aureus (PVL=Negativ)	#N/A	#N/A	#N/A	#N/A	#N/A		#N/A	#N/A	#N/A	#N/A	#N/A	#N/A	#N/A	#N/A	#N/A	#N/A
0	M	48.6384	Nose/Throat swab	1	1	SAU - Staphylococcus aureus (PVL=Positiv) # SAU - Staphylococcus aureus (MRSA=Positiv # PVL=Positiv)	#N/A	#N/A	#N/A	#N/A	#N/A		#N/A	#N/A	#N/A	#N/A	#N/A	#N/A	#N/A	#N/A	#N/A	#N/A
0	M	17.1671	Nose/Throat swab	0	1	SAU - Staphylococcus aureus (= # PVL=Positiv)	#N/A	#N/A	#N/A	#N/A	#N/A		#N/A	#N/A	#N/A	#N/A	#N/A	#N/A	#N/A	#N/A	#N/A	#N/A
0	M	50.0274	Nose/Throat swab	0	0	SAU - Staphylococcus aureus (PVL=Negativ)	#N/A	#N/A	#N/A	#N/A	#N/A		#N/A	#N/A	#N/A	#N/A	#N/A	#N/A	#N/A	#N/A	#N/A	#N/A
0	W	34.9973	Nose/Throat swab	0	0	SAU - Staphylococcus aureus (PVL=Negativ)	#N/A	#N/A	#N/A	#N/A	#N/A		#N/A	#N/A	#N/A	#N/A	#N/A	#N/A	#N/A	#N/A	#N/A	#N/A
0	W	25.537	Nose/Throat swab	0	0	SAU - Staphylococcus aureus (PVL=Negativ)	#N/A	#N/A	#N/A	#N/A	#N/A		#N/A	#N/A	#N/A	#N/A	#N/A	#N/A	#N/A	#N/A	#N/A	#N/A
0	W	6.88493	Nose/Throat swab	0	0	SAU - Staphylococcus aureus (PVL=Negativ)	#N/A	#N/A	#N/A	#N/A	#N/A		#N/A	#N/A	#N/A	#N/A	#N/A	#N/A	#N/A	#N/A	#N/A	#N/A
0	M	13.2795	Nose/Throat swab	0	1	SAU - Staphylococcus aureus (PVL=Positiv)	#N/A	#N/A	#N/A	#N/A	#N/A		#N/A	#N/A	#N/A	#N/A	#N/A	#N/A	#N/A	#N/A	#N/A	#N/A
0	M	12.9041	Nose/Throat swab	1	0	SAU - Staphylococcus aureus (MRSA=Positiv # PVL=Negativ)	#N/A	#N/A	#N/A	#N/A	#N/A		#N/A	#N/A	#N/A	#N/A	#N/A	#N/A	#N/A	#N/A	#N/A	#N/A
0	W	41.0055	Nose/Throat swab	0	1	SAU - Staphylococcus aureus (PVL=Positiv)	#N/A	#N/A	#N/A	#N/A	#N/A		#N/A	#N/A	#N/A	#N/A	#N/A	#N/A	#N/A	#N/A	#N/A	#N/A
0	M	32.4027	Nose/Throat swab	0	1	SAU - Staphylococcus aureus (PVL=Positiv)	#N/A	#N/A	#N/A	#N/A	#N/A		#N/A	#N/A	#N/A	#N/A	#N/A	#N/A	#N/A	#N/A	#N/A	#N/A
0	W	33.9178	Nose/Throat swab	0	1	SAU - Staphylococcus aureus (= # PVL=Positiv)	#N/A	#N/A	#N/A	#N/A	#N/A		#N/A	#N/A	#N/A	#N/A	#N/A	#N/A	#N/A	#N/A	#N/A	#N/A
0	M	8.23288	Nose/Throat swab	0	1	SAU - Staphylococcus aureus (PVL=Positiv)	#N/A	#N/A	#N/A	#N/A	#N/A		#N/A	#N/A	#N/A	#N/A	#N/A	#N/A	#N/A	#N/A	#N/A	#N/A
0	W	24.8932	Nose/Throat swab	0	1	SAU - Staphylococcus aureus (PVL=Positiv)	#N/A	#N/A	#N/A	#N/A	#N/A		#N/A	#N/A	#N/A	#N/A	#N/A	#N/A	#N/A	#N/A	#N/A	#N/A
0	M	32.1616	Nose/Throat swab	0	1	SAU - Staphylococcus aureus (PVL=Positiv)	#N/A	#N/A	#N/A	#N/A	#N/A		#N/A	#N/A	#N/A	#N/A	#N/A	#N/A	#N/A	#N/A	#N/A	#N/A
0	M	34.5616	Nose/Throat swab	0	1	SAU - Staphylococcus aureus (PVL=Positiv)	#N/A	#N/A	#N/A	#N/A	#N/A		#N/A	#N/A	#N/A	#N/A	#N/A	#N/A	#N/A	#N/A	#N/A	#N/A
0	W	34.7699	Nose/Throat swab	0	1	SAU - Staphylococcus aureus (PVL=Positiv)	#N/A	#N/A	#N/A	#N/A	#N/A		#N/A	#N/A	#N/A	#N/A	#N/A	#N/A	#N/A	#N/A	#N/A	#N/A
0	W	34.4822	Nose/Throat swab	0	1	SAU - Staphylococcus aureus (PVL=Positiv)	#N/A	#N/A	#N/A	#N/A	#N/A		#N/A	#N/A	#N/A	#N/A	#N/A	#N/A	#N/A	#N/A	#N/A	#N/A
0	M	40.7452	Nose/Throat swab	1	1	SAU - Staphylococcus aureus (PVL=Positiv) # SAU - Staphylococcus aureus (MRSA=Positiv # PVL=Positiv)	#N/A	#N/A	#N/A	#N/A	#N/A		#N/A	#N/A	#N/A	#N/A	#N/A	#N/A	#N/A	#N/A	#N/A	#N/A
0	M	1.78082	Nose/Throat swab	0	0	SAU - Staphylococcus aureus (PVL=Negativ)	#N/A	#N/A	#N/A	#N/A	#N/A		#N/A	#N/A	#N/A	#N/A	#N/A	#N/A	#N/A	#N/A	#N/A	#N/A
0	M	30.4849	Nose/Throat swab	0	1	SAU - Staphylococcus aureus (PVL=Positiv)	#N/A	#N/A	#N/A	#N/A	#N/A		#N/A	#N/A	#N/A	#N/A	#N/A	#N/A	#N/A	#N/A	#N/A	#N/A
0	M	44.4658	Nose/Throat swab	0	1	SAU - Staphylococcus aureus (PVL=Positiv)	#N/A	#N/A	#N/A	#N/A	#N/A		#N/A	#N/A	#N/A	#N/A	#N/A	#N/A	#N/A	#N/A	#N/A	#N/A
0	M	41.9945	Nose/Throat swab	0	1	SAU - Staphylococcus aureus (PVL=Positiv)	#N/A	#N/A	#N/A	#N/A	#N/A		#N/A	#N/A	#N/A	#N/A	#N/A	#N/A	#N/A	#N/A	#N/A	#N/A
0	M	53.9068	Nose/Throat swab	0	1	SAU - Staphylococcus aureus (PVL=Positiv)	#N/A	#N/A	#N/A	#N/A	#N/A		#N/A	#N/A	#N/A	#N/A	#N/A	#N/A	#N/A	#N/A	#N/A	#N/A
0	M	14.0575	Nose/Throat swab	0	1	SAU - Staphylococcus aureus (= # PVL=Positiv)	#N/A	#N/A	#N/A	#N/A	#N/A		#N/A	#N/A	#N/A	#N/A	#N/A	#N/A	#N/A	#N/A	#N/A	#N/A
0	W	40.9753	Nose/Throat swab	0	1	SAU - Staphylococcus aureus (PVL=Positiv)	#N/A	#N/A	#N/A	#N/A	#N/A		#N/A	#N/A	#N/A	#N/A	#N/A	#N/A	#N/A	#N/A	#N/A	#N/A
0	W	38.5178	Nose/Throat swab	0	1	SAU - Staphylococcus aureus (PVL=Positiv)	#N/A	#N/A	#N/A	#N/A	#N/A		#N/A	#N/A	#N/A	#N/A	#N/A	#N/A	#N/A	#N/A	#N/A	#N/A
0	W	24.4274	Nose/Throat swab	0	1	SAU - Staphylococcus aureus (PVL=Positiv)	#N/A	#N/A	#N/A	#N/A	#N/A		#N/A	#N/A	#N/A	#N/A	#N/A	#N/A	#N/A	#N/A	#N/A	#N/A
0	M	32.3589	Nose/Throat swab	0	0	SAU - Staphylococcus aureus (PVL=Negativ)	#N/A	#N/A	#N/A	#N/A	#N/A		#N/A	#N/A	#N/A	#N/A	#N/A	#N/A	#N/A	#N/A	#N/A	#N/A
0	M	21.4329	Nose/Throat swab	0	1	SAU - Staphylococcus aureus (PVL=Positiv)	#N/A	#N/A	#N/A	#N/A	#N/A		#N/A	#N/A	#N/A	#N/A	#N/A	#N/A	#N/A	#N/A	#N/A	#N/A
0	M	26.9589	Nose/Throat swab	1	0	SAU - Staphylococcus aureus (MRSA=Positiv # PVL=Negativ)	#N/A	#N/A	#N/A	#N/A	#N/A		#N/A	#N/A	#N/A	#N/A	#N/A	#N/A	#N/A	#N/A	#N/A	#N/A
0	M	21.5781	Nose/Throat swab	0	1	SAU - Staphylococcus aureus (PVL=Positiv)	#N/A	#N/A	#N/A	#N/A	#N/A		#N/A	#N/A	#N/A	#N/A	#N/A	#N/A	#N/A	#N/A	#N/A	#N/A
0	W	44.3479	Nose/Throat swab	0	1	SAU - Staphylococcus aureus (PVL=Positiv)	#N/A	#N/A	#N/A	#N/A	#N/A		#N/A	#N/A	#N/A	#N/A	#N/A	#N/A	#N/A	#N/A	#N/A	#N/A
0	M	48.2521	Nose/Throat swab	0	1	SAU - Staphylococcus aureus (PVL=Positiv)	#N/A	#N/A	#N/A	#N/A	#N/A		#N/A	#N/A	#N/A	#N/A	#N/A	#N/A	#N/A	#N/A	#N/A	#N/A
0	W	30.9562	Nose/Throat swab	1	1	SAU - Staphylococcus aureus (PVL=Positiv) # SAU - Staphylococcus aureus (MRSA=Positiv # PVL=Positiv)	#N/A	#N/A	#N/A	#N/A	#N/A		#N/A	#N/A	#N/A	#N/A	#N/A	#N/A	#N/A	#N/A	#N/A	#N/A
0	W	21.7315	Nose/Throat swab	0	1	SAU - Staphylococcus aureus (PVL=Positiv)	#N/A	#N/A	#N/A	#N/A	#N/A		#N/A	#N/A	#N/A	#N/A	#N/A	#N/A	#N/A	#N/A	#N/A	#N/A
0	W	7.74247	Nose/Throat swab	0	1	SAU - Staphylococcus aureus (= # PVL=Positiv)	#N/A	#N/A	#N/A	#N/A	#N/A		#N/A	#N/A	#N/A	#N/A	#N/A	#N/A	#N/A	#N/A	#N/A	#N/A
0	M	31.5808	Nose/Throat swab	0	1	SAU - Staphylococcus aureus (= # PVL=Positiv)	#N/A	#N/A	#N/A	#N/A	#N/A		#N/A	#N/A	#N/A	#N/A	#N/A	#N/A	#N/A	#N/A	#N/A	#N/A
0	M	51.5425	Nose/Throat swab	0	1	SAU - Staphylococcus aureus (= # PVL=Positiv)	#N/A	#N/A	#N/A	#N/A	#N/A		#N/A	#N/A	#N/A	#N/A	#N/A	#N/A	#N/A	#N/A	#N/A	#N/A
0	W	20.7178	Nose/Throat swab	0	0	SAU - Staphylococcus aureus (PVL=Negativ)	#N/A	#N/A	#N/A	#N/A	#N/A		#N/A	#N/A	#N/A	#N/A	#N/A	#N/A	#N/A	#N/A	#N/A	#N/A
0	W	16.2685	Nose/Throat swab	0	1	SAU - Staphylococcus aureus (= # PVL=Positiv)	#N/A	#N/A	#N/A	#N/A	#N/A		#N/A	#N/A	#N/A	#N/A	#N/A	#N/A	#N/A	#N/A	#N/A	#N/A
0	W	38.5699	Nose/Throat swab	0	1	SAU - Staphylococcus aureus (= # PVL=Positiv)	#N/A	#N/A	#N/A	#N/A	#N/A		#N/A	#N/A	#N/A	#N/A	#N/A	#N/A	#N/A	#N/A	#N/A	#N/A
0	M	40.674	Nose/Throat swab	0	1	SAU - Staphylococcus aureus (= # PVL=Positiv)	#N/A	#N/A	#N/A	#N/A	#N/A		#N/A	#N/A	#N/A	#N/A	#N/A	#N/A	#N/A	#N/A	#N/A	#N/A
0	M	38.8493	Nose/Throat swab	0	1	SAU - Staphylococcus aureus (= # PVL=Positiv)	#N/A	#N/A	#N/A	#N/A	#N/A		#N/A	#N/A	#N/A	#N/A	#N/A	#N/A	#N/A	#N/A	#N/A	#N/A
0	W	29.4055	Nose/Throat swab	0	1	SAU - Staphylococcus aureus (PVL=Positiv)	#N/A	#N/A	#N/A	#N/A	#N/A		#N/A	#N/A	#N/A	#N/A	#N/A	#N/A	#N/A	#N/A	#N/A	#N/A
0	M	1.25753	Nose/Throat swab	0	1	SAU - Staphylococcus aureus (PVL=Positiv)	#N/A	#N/A	#N/A	#N/A	#N/A		#N/A	#N/A	#N/A	#N/A	#N/A	#N/A	#N/A	#N/A	#N/A	#N/A
0	M	36.3425	Nose/Throat swab	0	1	SAU - Staphylococcus aureus (PVL=Positiv)	#N/A	#N/A	#N/A	#N/A	#N/A		#N/A	#N/A	#N/A	#N/A	#N/A	#N/A	#N/A	#N/A	#N/A	#N/A
0	W	41.6	Nose/Throat swab	0	1	SAU - Staphylococcus aureus (PVL=Positiv)	#N/A	#N/A	#N/A	#N/A	#N/A		#N/A	#N/A	#N/A	#N/A	#N/A	#N/A	#N/A	#N/A	#N/A	#N/A
0	W	30.3014	Nose/Throat swab	0	1	SAU - Staphylococcus aureus (PVL=Positiv)	#N/A	#N/A	#N/A	#N/A	#N/A		#N/A	#N/A	#N/A	#N/A	#N/A	#N/A	#N/A	#N/A	#N/A	#N/A
0	M	39.0192	Nose/Throat swab	0	0	SAU - Staphylococcus aureus (PVL=Negativ)	#N/A	#N/A	#N/A	#N/A	#N/A		#N/A	#N/A	#N/A	#N/A	#N/A	#N/A	#N/A	#N/A	#N/A	#N/A
0	M	36.1671	Nose/Throat swab	0	0	SAU - Staphylococcus aureus (PVL=Negativ)	#N/A	#N/A	#N/A	#N/A	#N/A		#N/A	#N/A	#N/A	#N/A	#N/A	#N/A	#N/A	#N/A	#N/A	#N/A
0	W	29.9671	Nose/Throat swab	0	1	SAU - Staphylococcus aureus (PVL=Positiv)	#N/A	#N/A	#N/A	#N/A	#N/A		#N/A	#N/A	#N/A	#N/A	#N/A	#N/A	#N/A	#N/A	#N/A	#N/A
0	W	40.9918	Nose/Throat swab	0	0	SAU - Staphylococcus aureus (PVL=Negativ)	#N/A	#N/A	#N/A	#N/A	#N/A		#N/A	#N/A	#N/A	#N/A	#N/A	#N/A	#N/A	#N/A	#N/A	#N/A
0	W	60.8575	Nose/Throat swab	0	1	SAU - Staphylococcus aureus (PVL=Positiv)	#N/A	#N/A	#N/A	#N/A	#N/A		#N/A	#N/A	#N/A	#N/A	#N/A	#N/A	#N/A	#N/A	#N/A	#N/A
0	W	29.4904	Nose/Throat swab	0	1	SAU - Staphylococcus aureus (= # PVL=Positiv)	#N/A	#N/A	#N/A	#N/A	#N/A		#N/A	#N/A	#N/A	#N/A	#N/A	#N/A	#N/A	#N/A	#N/A	#N/A
0	M	27.8959	Nose/Throat swab	0	1	SAU - Staphylococcus aureus (PVL=Positiv)	#N/A	#N/A	#N/A	#N/A	#N/A		#N/A	#N/A	#N/A	#N/A	#N/A	#N/A	#N/A	#N/A	#N/A	#N/A
0	W	29.2904	Nose/Throat swab	0	1	SAU - Staphylococcus aureus (PVL=Positiv)	#N/A	#N/A	#N/A	#N/A	#N/A		#N/A	#N/A	#N/A	#N/A	#N/A	#N/A	#N/A	#N/A	#N/A	#N/A
0	W	47.0685	Nose/Throat swab	0	1	SAU - Staphylococcus aureus (PVL=Positiv)	#N/A	#N/A	#N/A	#N/A	#N/A		#N/A	#N/A	#N/A	#N/A	#N/A	#N/A	#N/A	#N/A	#N/A	#N/A
0	W	22.6603	Nose/Throat swab	0	1	SAU - Staphylococcus aureus (PVL=Positiv)	#N/A	#N/A	#N/A	#N/A	#N/A		#N/A	#N/A	#N/A	#N/A	#N/A	#N/A	#N/A	#N/A	#N/A	#N/A
0	W	36.0027	Nose/Throat swab	0	1	SAU - Staphylococcus aureus (PVL=Positiv)	#N/A	#N/A	#N/A	#N/A	#N/A		#N/A	#N/A	#N/A	#N/A	#N/A	#N/A	#N/A	#N/A	#N/A	#N/A
0	M	9.22192	Nose/Throat swab	0	0	SAU - Staphylococcus aureus (PVL=Negativ)	#N/A	#N/A	#N/A	#N/A	#N/A		#N/A	#N/A	#N/A	#N/A	#N/A	#N/A	#N/A	#N/A	#N/A	#N/A
0	W	2.21918	Nose/Throat swab	0	0	SAU - Staphylococcus aureus (PVL=Negativ)	#N/A	#N/A	#N/A	#N/A	#N/A		#N/A	#N/A	#N/A	#N/A	#N/A	#N/A	#N/A	#N/A	#N/A	#N/A
0	M	37.6329	Nose/Throat swab	0	1	SAU - Staphylococcus aureus (= # PVL=Positiv)	#N/A	#N/A	#N/A	#N/A	#N/A		#N/A	#N/A	#N/A	#N/A	#N/A	#N/A	#N/A	#N/A	#N/A	#N/A
0	W	50.6904	Nose/Throat swab	0	0	SAU - Staphylococcus aureus (PVL=Negativ)	#N/A	#N/A	#N/A	#N/A	#N/A		#N/A	#N/A	#N/A	#N/A	#N/A	#N/A	#N/A	#N/A	#N/A	#N/A
0	M	27.3699	Nose/Throat swab	1	1	SAU - Staphylococcus aureus (PVL=Positiv) # SAU - Staphylococcus aureus (MRSA=Positiv # PVL=Positiv)	#N/A	#N/A	#N/A	#N/A	#N/A		#N/A	#N/A	#N/A	#N/A	#N/A	#N/A	#N/A	#N/A	#N/A	#N/A
0	M	5.32603	Nose/Throat swab	0	0	SAU - Staphylococcus aureus (PVL=Negativ)	#N/A	#N/A	#N/A	#N/A	#N/A		#N/A	#N/A	#N/A	#N/A	#N/A	#N/A	#N/A	#N/A	#N/A	#N/A
0	W	6.76986	Nose/Throat swab	0	0	SAU - Staphylococcus aureus (PVL=Negativ)	#N/A	#N/A	#N/A	#N/A	#N/A		#N/A	#N/A	#N/A	#N/A	#N/A	#N/A	#N/A	#N/A	#N/A	#N/A
0	M	33.8877	Nose/Throat swab	0	0	SAU - Staphylococcus aureus (PVL=Negativ)	#N/A	#N/A	#N/A	#N/A	#N/A		#N/A	#N/A	#N/A	#N/A	#N/A	#N/A	#N/A	#N/A	#N/A	#N/A
0	W	18.9616	Nose/Throat swab	0	0	SAU - Staphylococcus aureus (PVL=Negativ)	#N/A	#N/A	#N/A	#N/A	#N/A		#N/A	#N/A	#N/A	#N/A	#N/A	#N/A	#N/A	#N/A	#N/A	#N/A
0	W	47.3425	Nose/Throat swab	0	0	SAU - Staphylococcus aureus (PVL=Negativ)	#N/A	#N/A	#N/A	#N/A	#N/A		#N/A	#N/A	#N/A	#N/A	#N/A	#N/A	#N/A	#N/A	#N/A	#N/A
0	M	41.1616	Nose/Throat swab	0	1	SAU - Staphylococcus aureus (PVL=Negativ) # SAU - Staphylococcus aureus (PVL=Positiv)	#N/A	#N/A	#N/A	#N/A	#N/A		#N/A	#N/A	#N/A	#N/A	#N/A	#N/A	#N/A	#N/A	#N/A	#N/A
0	W	0.857534	Nose/Throat swab	0	0	SAU - Staphylococcus aureus (PVL=Negativ)	#N/A	#N/A	#N/A	#N/A	#N/A		#N/A	#N/A	#N/A	#N/A	#N/A	#N/A	#N/A	#N/A	#N/A	#N/A
0	W	10.7479	Nose/Throat swab	1	1	SAU - Staphylococcus aureus (MRSA=Positiv # PVL=Positiv) # SAU - Staphylococcus aureus (PVL=Positiv)	#N/A	#N/A	#N/A	#N/A	#N/A		#N/A	#N/A	#N/A	#N/A	#N/A	#N/A	#N/A	#N/A	#N/A	#N/A
0	M	31.8247	Nose/Throat swab	0	1	SAU - Staphylococcus aureus (PVL=Negativ) # SAU - Staphylococcus aureus (PVL=Positiv)	#N/A	#N/A	#N/A	#N/A	#N/A		#N/A	#N/A	#N/A	#N/A	#N/A	#N/A	#N/A	#N/A	#N/A	#N/A
0	M	27.3644	Nose/Throat swab	0	1	SAU - Staphylococcus aureus (PVL=Positiv)	#N/A	#N/A	#N/A	#N/A	#N/A		#N/A	#N/A	#N/A	#N/A	#N/A	#N/A	#N/A	#N/A	#N/A	#N/A
0	W	32.5507	Nose/Throat swab	0	1	SAU - Staphylococcus aureus (PVL=Positiv)	#N/A	#N/A	#N/A	#N/A	#N/A		#N/A	#N/A	#N/A	#N/A	#N/A	#N/A	#N/A	#N/A	#N/A	#N/A
0	M	15.9315	Nose/Throat swab	0	0	SAU - Staphylococcus aureus (PVL=Negativ)	#N/A	#N/A	#N/A	#N/A	#N/A		#N/A	#N/A	#N/A	#N/A	#N/A	#N/A	#N/A	#N/A	#N/A	#N/A
0	M	46.5507	Nose/Throat swab	0	0	SAU - Staphylococcus aureus (PVL=Negativ)	#N/A	#N/A	#N/A	#N/A	#N/A		#N/A	#N/A	#N/A	#N/A	#N/A	#N/A	#N/A	#N/A	#N/A	#N/A
0	W	2.25479	Nose/Throat swab	0	0	SAU - Staphylococcus aureus (PVL=Negativ)	#N/A	#N/A	#N/A	#N/A	#N/A		#N/A	#N/A	#N/A	#N/A	#N/A	#N/A	#N/A	#N/A	#N/A	#N/A
0	M	31.6438	Nose/Throat swab	0	1	SAU - Staphylococcus aureus (= # PVL=Positiv)	#N/A	#N/A	#N/A	#N/A	#N/A		#N/A	#N/A	#N/A	#N/A	#N/A	#N/A	#N/A	#N/A	#N/A	#N/A
0	M	30.4685	Nose/Throat swab	0	0	SAU - Staphylococcus aureus (PVL=Negativ)	#N/A	#N/A	#N/A	#N/A	#N/A		#N/A	#N/A	#N/A	#N/A	#N/A	#N/A	#N/A	#N/A	#N/A	#N/A
0	M	10.326	Nose/Throat swab	1	1	SAU - Staphylococcus aureus (MRSA=Positiv # PVL=Positiv) # SAU - Staphylococcus aureus (PVL=Positiv)	#N/A	#N/A	#N/A	#N/A	#N/A		#N/A	#N/A	#N/A	#N/A	#N/A	#N/A	#N/A	#N/A	#N/A	#N/A
0	W	21.8795	Nose/Throat swab	0	0	SAU - Staphylococcus aureus (PVL=Negativ)	#N/A	#N/A	#N/A	#N/A	#N/A		#N/A	#N/A	#N/A	#N/A	#N/A	#N/A	#N/A	#N/A	#N/A	#N/A
0	M	35.8219	Nose/Throat swab	0	0	SAU - Staphylococcus aureus (PVL=Negativ)	#N/A	#N/A	#N/A	#N/A	#N/A		#N/A	#N/A	#N/A	#N/A	#N/A	#N/A	#N/A	#N/A	#N/A	#N/A
0	M	5.10959	Nose/Throat swab	0	1	SAU - Staphylococcus aureus (PVL=Positiv)	#N/A	#N/A	#N/A	#N/A	#N/A		#N/A	#N/A	#N/A	#N/A	#N/A	#N/A	#N/A	#N/A	#N/A	#N/A
0	M	9.47945	Nose/Throat swab	0	0	SAU - Staphylococcus aureus (PVL=Negativ)	#N/A	#N/A	#N/A	#N/A	#N/A		#N/A	#N/A	#N/A	#N/A	#N/A	#N/A	#N/A	#N/A	#N/A	#N/A
0	M	0.147945	Nose/Throat swab	0	1	SAU - Staphylococcus aureus (PVL=Positiv)	#N/A	#N/A	#N/A	#N/A	#N/A		#N/A	#N/A	#N/A	#N/A	#N/A	#N/A	#N/A	#N/A	#N/A	#N/A
0	W	40.137	Nose/Throat swab	0	0	SAU - Staphylococcus aureus (PVL=Negativ)	#N/A	#N/A	#N/A	#N/A	#N/A		#N/A	#N/A	#N/A	#N/A	#N/A	#N/A	#N/A	#N/A	#N/A	#N/A
0	M	37.6685	Nose/Throat swab	0	0	SAU - Staphylococcus aureus (PVL=Negativ)	#N/A	#N/A	#N/A	#N/A	#N/A		#N/A	#N/A	#N/A	#N/A	#N/A	#N/A	#N/A	#N/A	#N/A	#N/A
0	M	46.474	Nose/Throat swab	1	1	SAU - Staphylococcus aureus (PVL=Positiv) # SAU - Staphylococcus aureus (MRSA=Positiv # PVL=Positiv)	#N/A	#N/A	#N/A	#N/A	#N/A		#N/A	#N/A	#N/A	#N/A	#N/A	#N/A	#N/A	#N/A	#N/A	#N/A
0	W	22.2603	Nose/Throat swab	0	0	SAU - Staphylococcus aureus (PVL=Negativ)	#N/A	#N/A	#N/A	#N/A	#N/A		#N/A	#N/A	#N/A	#N/A	#N/A	#N/A	#N/A	#N/A	#N/A	#N/A
0	M	10.2493	Nose/Throat swab	1	1	SAU - Staphylococcus aureus (MRSA=Positiv # PVL=Positiv) # SAU - Staphylococcus aureus (PVL=Positiv)	#N/A	#N/A	#N/A	#N/A	#N/A		#N/A	#N/A	#N/A	#N/A	#N/A	#N/A	#N/A	#N/A	#N/A	#N/A
0	W	40.7123	Nose/Throat swab	0	1	SAU - Staphylococcus aureus (= # PVL=Positiv)	#N/A	#N/A	#N/A	#N/A	#N/A		#N/A	#N/A	#N/A	#N/A	#N/A	#N/A	#N/A	#N/A	#N/A	#N/A
0	M	12.8685	Nose/Throat swab	0	0	SAU - Staphylococcus aureus (PVL=Negativ)	#N/A	#N/A	#N/A	#N/A	#N/A		#N/A	#N/A	#N/A	#N/A	#N/A	#N/A	#N/A	#N/A	#N/A	#N/A
0	M	16.6712	Nose/Throat swab	0	1	SAU - Staphylococcus aureus (PVL=Positiv)	#N/A	#N/A	#N/A	#N/A	#N/A		#N/A	#N/A	#N/A	#N/A	#N/A	#N/A	#N/A	#N/A	#N/A	#N/A
0	W	28.937	Nose/Throat swab	1	1	SAU - Staphylococcus aureus (PVL=Positiv) # SAU - Staphylococcus aureus (MRSA=Positiv # PVL=Positiv)	#N/A	#N/A	#N/A	#N/A	#N/A		#N/A	#N/A	#N/A	#N/A	#N/A	#N/A	#N/A	#N/A	#N/A	#N/A
0	M	37.8575	Nose/Throat swab	0	0	SAU - Staphylococcus aureus (PVL=Negativ)	#N/A	#N/A	#N/A	#N/A	#N/A		#N/A	#N/A	#N/A	#N/A	#N/A	#N/A	#N/A	#N/A	#N/A	#N/A
0	M	34.789	Nose/Throat swab	0	0	SAU - Staphylococcus aureus (PVL=Negativ)	#N/A	#N/A	#N/A	#N/A	#N/A		#N/A	#N/A	#N/A	#N/A	#N/A	#N/A	#N/A	#N/A	#N/A	#N/A
0	M	12.9836	Nose/Throat swab	0	1	SAU - Staphylococcus aureus (PVL=Positiv)	#N/A	#N/A	#N/A	#N/A	#N/A		#N/A	#N/A	#N/A	#N/A	#N/A	#N/A	#N/A	#N/A	#N/A	#N/A
0	W	4.84932	Nose/Throat swab	0	0	SAU - Staphylococcus aureus (PVL=Negativ)	#N/A	#N/A	#N/A	#N/A	#N/A		#N/A	#N/A	#N/A	#N/A	#N/A	#N/A	#N/A	#N/A	#N/A	#N/A
0	M	9.4137	Nose/Throat swab	0	0	SAU - Staphylococcus aureus (PVL=Negativ)	#N/A	#N/A	#N/A	#N/A	#N/A		#N/A	#N/A	#N/A	#N/A	#N/A	#N/A	#N/A	#N/A	#N/A	#N/A
0	W	6.25479	Nose/Throat swab	0	0	SAU - Staphylococcus aureus (PVL=Negativ)	#N/A	#N/A	#N/A	#N/A	#N/A		#N/A	#N/A	#N/A	#N/A	#N/A	#N/A	#N/A	#N/A	#N/A	#N/A
0	M	7.14795	Nose/Throat swab	0	0	SAU - Staphylococcus aureus (PVL=Negativ)	#N/A	#N/A	#N/A	#N/A	#N/A		#N/A	#N/A	#N/A	#N/A	#N/A	#N/A	#N/A	#N/A	#N/A	#N/A
0	M	0.509589	Nose/Throat swab	0	1	SAU - Staphylococcus aureus (PVL=Positiv)	#N/A	#N/A	#N/A	#N/A	#N/A		#N/A	#N/A	#N/A	#N/A	#N/A	#N/A	#N/A	#N/A	#N/A	#N/A
0	W	31.9288	Nose/Throat swab	0	0	SAU - Staphylococcus aureus (PVL=Negativ)	#N/A	#N/A	#N/A	#N/A	#N/A		#N/A	#N/A	#N/A	#N/A	#N/A	#N/A	#N/A	#N/A	#N/A	#N/A
0	M	57.5808	Nose/Throat swab	1	1	SAU - Staphylococcus aureus (MRSA=Positiv # PVL=Positiv) # SAU - Staphylococcus aureus (PVL=Positiv)	#N/A	#N/A	#N/A	#N/A	#N/A		#N/A	#N/A	#N/A	#N/A	#N/A	#N/A	#N/A	#N/A	#N/A	#N/A
0	M	7.19452	Nose/Throat swab	1	1	SAU - Staphylococcus aureus (MRSA=Positiv # PVL=Positiv) # SAU - Staphylococcus aureus (PVL=Positiv)	#N/A	#N/A	#N/A	#N/A	#N/A		#N/A	#N/A	#N/A	#N/A	#N/A	#N/A	#N/A	#N/A	#N/A	#N/A
0	W	2.80548	Nose/Throat swab	1	1	SAU - Staphylococcus aureus (PVL=Positiv) # SAU - Staphylococcus aureus (MRSA=Positiv # PVL=Positiv)	#N/A	#N/A	#N/A	#N/A	#N/A		#N/A	#N/A	#N/A	#N/A	#N/A	#N/A	#N/A	#N/A	#N/A	#N/A
0	M	15.3726	Nose/Throat swab	0	1	SAU - Staphylococcus aureus (PVL=Positiv)	#N/A	#N/A	#N/A	#N/A	#N/A		#N/A	#N/A	#N/A	#N/A	#N/A	#N/A	#N/A	#N/A	#N/A	#N/A
0	W	66.4301	Nose/Throat swab	0	0	SAU - Staphylococcus aureus (PVL=Negativ)	#N/A	#N/A	#N/A	#N/A	#N/A		#N/A	#N/A	#N/A	#N/A	#N/A	#N/A	#N/A	#N/A	#N/A	#N/A
0	M	6.87123	Nose/Throat swab	0	0	SAU - Staphylococcus aureus (PVL=Negativ)	#N/A	#N/A	#N/A	#N/A	#N/A		#N/A	#N/A	#N/A	#N/A	#N/A	#N/A	#N/A	#N/A	#N/A	#N/A
0	W	31.337	Nose/Throat swab	0	1	SAU - Staphylococcus aureus (PVL=Positiv)	#N/A	#N/A	#N/A	#N/A	#N/A		#N/A	#N/A	#N/A	#N/A	#N/A	#N/A	#N/A	#N/A	#N/A	#N/A
0	W	17.726	Nose/Throat swab	0	0	SAU - Staphylococcus aureus (PVL=Negativ)	#N/A	#N/A	#N/A	#N/A	#N/A		#N/A	#N/A	#N/A	#N/A	#N/A	#N/A	#N/A	#N/A	#N/A	#N/A
0	W	9.81918	Nose/Throat swab	0	0	SAU - Staphylococcus aureus (PVL=Negativ)	#N/A	#N/A	#N/A	#N/A	#N/A		#N/A	#N/A	#N/A	#N/A	#N/A	#N/A	#N/A	#N/A	#N/A	#N/A
0	M	7.03014	Nose/Throat swab	0	1	SAU - Staphylococcus aureus (PVL=Positiv)	#N/A	#N/A	#N/A	#N/A	#N/A		#N/A	#N/A	#N/A	#N/A	#N/A	#N/A	#N/A	#N/A	#N/A	#N/A
0	M	11.2904	Nose/Throat swab	1	1	SAU - Staphylococcus aureus (PVL=Positiv) # SAU - Staphylococcus aureus (MRSA=Positiv # PVL=Positiv)	#N/A	#N/A	#N/A	#N/A	#N/A		#N/A	#N/A	#N/A	#N/A	#N/A	#N/A	#N/A	#N/A	#N/A	#N/A
0	M	18.1945	Nose/Throat swab	1	0	SAU - Staphylococcus aureus (MRSA=Positiv # PVL=Negativ)	#N/A	#N/A	#N/A	#N/A	#N/A		#N/A	#N/A	#N/A	#N/A	#N/A	#N/A	#N/A	#N/A	#N/A	#N/A
0	M	78.9342	Nose/Throat swab	1	0	SAU - Staphylococcus aureus (MRSA=Positiv # PVL=Negativ)	#N/A	#N/A	#N/A	#N/A	#N/A		#N/A	#N/A	#N/A	#N/A	#N/A	#N/A	#N/A	#N/A	#N/A	#N/A
0	M	1.68219	Nose/Throat swab	1	1	SAU - Staphylococcus aureus (PVL=Positiv) # SAU - Staphylococcus aureus (MRSA=Positiv # PVL=Positiv)	#N/A	#N/A	#N/A	#N/A	#N/A		#N/A	#N/A	#N/A	#N/A	#N/A	#N/A	#N/A	#N/A	#N/A	#N/A
0	M	37.0822	Nose/Throat swab	1	1	SAU - Staphylococcus aureus (MRSA=Positiv # PVL=Positiv) # SAU - Staphylococcus aureus (PVL=Positiv)	#N/A	#N/A	#N/A	#N/A	#N/A		#N/A	#N/A	#N/A	#N/A	#N/A	#N/A	#N/A	#N/A	#N/A	#N/A
0	W	23.8904	Nose/Throat swab	1	1	SAU - Staphylococcus aureus (PVL=Positiv) # SAU - Staphylococcus aureus (MRSA=Positiv # PVL=Positiv)	#N/A	#N/A	#N/A	#N/A	#N/A		#N/A	#N/A	#N/A	#N/A	#N/A	#N/A	#N/A	#N/A	#N/A	#N/A
0	M	24.4795	Nose/Throat swab	0	1	SAU - Staphylococcus aureus (= # PVL=Positiv)	#N/A	#N/A	#N/A	#N/A	#N/A		#N/A	#N/A	#N/A	#N/A	#N/A	#N/A	#N/A	#N/A	#N/A	#N/A
0	W	27.263	Nose/Throat swab	0	1	SAU - Staphylococcus aureus (= # PVL=Positiv)	#N/A	#N/A	#N/A	#N/A	#N/A		#N/A	#N/A	#N/A	#N/A	#N/A	#N/A	#N/A	#N/A	#N/A	#N/A
0	M	28.7479	Nose/Throat swab	0	1	SAU - Staphylococcus aureus (PVL=Positiv)	#N/A	#N/A	#N/A	#N/A	#N/A		#N/A	#N/A	#N/A	#N/A	#N/A	#N/A	#N/A	#N/A	#N/A	#N/A
0	W	26.1014	Nose/Throat swab	1	1	SAU - Staphylococcus aureus (PVL=Positiv) # SAU - Staphylococcus aureus (MRSA=Positiv # PVL=Positiv)	#N/A	#N/A	#N/A	#N/A	#N/A		#N/A	#N/A	#N/A	#N/A	#N/A	#N/A	#N/A	#N/A	#N/A	#N/A
0	M	5.73425	Nose/Throat swab	1	1	SAU - Staphylococcus aureus (PVL=Positiv) # SAU - Staphylococcus aureus (MRSA=Positiv # PVL=Positiv)	#N/A	#N/A	#N/A	#N/A	#N/A		#N/A	#N/A	#N/A	#N/A	#N/A	#N/A	#N/A	#N/A	#N/A	#N/A
0	W	52.5288	Nose/Throat swab	0	1	SAU - Staphylococcus aureus (PVL=Positiv)	#N/A	#N/A	#N/A	#N/A	#N/A		#N/A	#N/A	#N/A	#N/A	#N/A	#N/A	#N/A	#N/A	#N/A	#N/A
0	W	6.13699	Nose/Throat swab	1	1	SAU - Staphylococcus aureus (MRSA=Positiv # PVL=Positiv) # SAU - Staphylococcus aureus (PVL=Positiv)	#N/A	#N/A	#N/A	#N/A	#N/A		#N/A	#N/A	#N/A	#N/A	#N/A	#N/A	#N/A	#N/A	#N/A	#N/A
0	W	25.9123	Nose/Throat swab	0	0	SAU - Staphylococcus aureus (PVL=Negativ)	#N/A	#N/A	#N/A	#N/A	#N/A		#N/A	#N/A	#N/A	#N/A	#N/A	#N/A	#N/A	#N/A	#N/A	#N/A
0	M	21.7863	Nose/Throat swab	0	0	SAU - Staphylococcus aureus (PVL=Negativ)	#N/A	#N/A	#N/A	#N/A	#N/A		#N/A	#N/A	#N/A	#N/A	#N/A	#N/A	#N/A	#N/A	#N/A	#N/A
0	W	33.1096	Nose/Throat swab	0	0	SAU - Staphylococcus aureus (PVL=Negativ)	#N/A	#N/A	#N/A	#N/A	#N/A		#N/A	#N/A	#N/A	#N/A	#N/A	#N/A	#N/A	#N/A	#N/A	#N/A
0	W	18.411	Nose/Throat swab	0	1	SAU - Staphylococcus aureus (PVL=Positiv)	#N/A	#N/A	#N/A	#N/A	#N/A		#N/A	#N/A	#N/A	#N/A	#N/A	#N/A	#N/A	#N/A	#N/A	#N/A
0	W	28.7397	Nose/Throat swab	0	0	SAU - Staphylococcus aureus (PVL=Negativ)	#N/A	#N/A	#N/A	#N/A	#N/A		#N/A	#N/A	#N/A	#N/A	#N/A	#N/A	#N/A	#N/A	#N/A	#N/A
0	M	9.59726	Nose/Throat swab	0	1	SAU - Staphylococcus aureus (PVL=Positiv)	#N/A	#N/A	#N/A	#N/A	#N/A		#N/A	#N/A	#N/A	#N/A	#N/A	#N/A	#N/A	#N/A	#N/A	#N/A
0	M	33.0904	Nose/Throat swab	0	0	SAU - Staphylococcus aureus (PVL=Negativ)	#N/A	#N/A	#N/A	#N/A	#N/A		#N/A	#N/A	#N/A	#N/A	#N/A	#N/A	#N/A	#N/A	#N/A	#N/A
0	W	21.1233	Nose/Throat swab	0	0	SAU - Staphylococcus aureus (PVL=Negativ)	#N/A	#N/A	#N/A	#N/A	#N/A		#N/A	#N/A	#N/A	#N/A	#N/A	#N/A	#N/A	#N/A	#N/A	#N/A
0	W	18.663	Nose/Throat swab	0	0	SAU - Staphylococcus aureus (PVL=Negativ)	#N/A	#N/A	#N/A	#N/A	#N/A		#N/A	#N/A	#N/A	#N/A	#N/A	#N/A	#N/A	#N/A	#N/A	#N/A
0	M	46.1068	Nose/Throat swab	0	1	SAU - Staphylococcus aureus (= # PVL=Positiv)	#N/A	#N/A	#N/A	#N/A	#N/A		#N/A	#N/A	#N/A	#N/A	#N/A	#N/A	#N/A	#N/A	#N/A	#N/A
0	W	0.090411	Nose/Throat swab	0	1	SAU - Staphylococcus aureus (= # PVL=Positiv)	#N/A	#N/A	#N/A	#N/A	#N/A		#N/A	#N/A	#N/A	#N/A	#N/A	#N/A	#N/A	#N/A	#N/A	#N/A
0	W	14.3288	Nose/Throat swab	0	1	SAU - Staphylococcus aureus (PVL=Positiv)	#N/A	#N/A	#N/A	#N/A	#N/A		#N/A	#N/A	#N/A	#N/A	#N/A	#N/A	#N/A	#N/A	#N/A	#N/A
0	W	36.8247	Nose/Throat swab	0	1	SAU - Staphylococcus aureus (PVL=Positiv)	#N/A	#N/A	#N/A	#N/A	#N/A		#N/A	#N/A	#N/A	#N/A	#N/A	#N/A	#N/A	#N/A	#N/A	#N/A
0	M	50.1671	Nose/Throat swab	0	0	SAU - Staphylococcus aureus (PVL=Negativ)	#N/A	#N/A	#N/A	#N/A	#N/A		#N/A	#N/A	#N/A	#N/A	#N/A	#N/A	#N/A	#N/A	#N/A	#N/A
0	M	54.7808	Nose/Throat swab	0	1	SAU - Staphylococcus aureus (PVL=Positiv)	#N/A	#N/A	#N/A	#N/A	#N/A		#N/A	#N/A	#N/A	#N/A	#N/A	#N/A	#N/A	#N/A	#N/A	#N/A
0	M	1.5726	Nose/Throat swab	0	1	SAU - Staphylococcus aureus (= # PVL=Positiv)	#N/A	#N/A	#N/A	#N/A	#N/A		#N/A	#N/A	#N/A	#N/A	#N/A	#N/A	#N/A	#N/A	#N/A	#N/A
0	W	6.47397	Nose/Throat swab	0	1	SAU - Staphylococcus aureus (PVL=Positiv)	#N/A	#N/A	#N/A	#N/A	#N/A		#N/A	#N/A	#N/A	#N/A	#N/A	#N/A	#N/A	#N/A	#N/A	#N/A
0	M	50.7836	Nose/Throat swab	0	1	SAU - Staphylococcus aureus (PVL=Positiv)	#N/A	#N/A	#N/A	#N/A	#N/A		#N/A	#N/A	#N/A	#N/A	#N/A	#N/A	#N/A	#N/A	#N/A	#N/A
0	W	10.3781	Nose/Throat swab	0	1	SAU - Staphylococcus aureus (PVL=Positiv)	#N/A	#N/A	#N/A	#N/A	#N/A		#N/A	#N/A	#N/A	#N/A	#N/A	#N/A	#N/A	#N/A	#N/A	#N/A
0	M	4.27945	Nose/Throat swab	0	1	SAU - Staphylococcus aureus (PVL=Positiv)	#N/A	#N/A	#N/A	#N/A	#N/A		#N/A	#N/A	#N/A	#N/A	#N/A	#N/A	#N/A	#N/A	#N/A	#N/A
0	M	32	Nose/Throat swab	0	1	SAU - Staphylococcus aureus (= # PVL=Positiv)	#N/A	#N/A	#N/A	#N/A	#N/A		#N/A	#N/A	#N/A	#N/A	#N/A	#N/A	#N/A	#N/A	#N/A	#N/A
0	M	0.150685	Nose/Throat swab	0	1	SAU - Staphylococcus aureus (PVL=Positiv)	#N/A	#N/A	#N/A	#N/A	#N/A		#N/A	#N/A	#N/A	#N/A	#N/A	#N/A	#N/A	#N/A	#N/A	#N/A
0	W	26.737	Nose/Throat swab	0	0	SAU - Staphylococcus aureus (PVL=Negativ)	#N/A	#N/A	#N/A	#N/A	#N/A		#N/A	#N/A	#N/A	#N/A	#N/A	#N/A	#N/A	#N/A	#N/A	#N/A
0	W	4.70685	Nose/Throat swab	0	1	SAU - Staphylococcus aureus (PVL=Positiv)	#N/A	#N/A	#N/A	#N/A	#N/A		#N/A	#N/A	#N/A	#N/A	#N/A	#N/A	#N/A	#N/A	#N/A	#N/A
0	W	3.74247	Nose/Throat swab	0	0	SAU - Staphylococcus aureus (PVL=Negativ)	#N/A	#N/A	#N/A	#N/A	#N/A		#N/A	#N/A	#N/A	#N/A	#N/A	#N/A	#N/A	#N/A	#N/A	#N/A
0	M	5.62192	Nose/Throat swab	0	0	SAU - Staphylococcus aureus (PVL=Negativ)	#N/A	#N/A	#N/A	#N/A	#N/A		#N/A	#N/A	#N/A	#N/A	#N/A	#N/A	#N/A	#N/A	#N/A	#N/A
0	W	73.3452	Nose/Throat swab	0	0	SAU - Staphylococcus aureus (PVL=Negativ)	#N/A	#N/A	#N/A	#N/A	#N/A		#N/A	#N/A	#N/A	#N/A	#N/A	#N/A	#N/A	#N/A	#N/A	#N/A
0	W	26.6822	Nose/Throat swab	0	0	SAU - Staphylococcus aureus (PVL=Negativ)	#N/A	#N/A	#N/A	#N/A	#N/A		#N/A	#N/A	#N/A	#N/A	#N/A	#N/A	#N/A	#N/A	#N/A	#N/A
0	W	37.9534	Nose/Throat swab	0	0	SAU - Staphylococcus aureus (PVL=Negativ)	#N/A	#N/A	#N/A	#N/A	#N/A		#N/A	#N/A	#N/A	#N/A	#N/A	#N/A	#N/A	#N/A	#N/A	#N/A
0	M	4.65205	Nose/Throat swab	0	0	SAU - Staphylococcus aureus (PVL=Negativ)	#N/A	#N/A	#N/A	#N/A	#N/A		#N/A	#N/A	#N/A	#N/A	#N/A	#N/A	#N/A	#N/A	#N/A	#N/A
0	M	4.05205	Nose/Throat swab	0	0	SAU - Staphylococcus aureus (PVL=Negativ)	#N/A	#N/A	#N/A	#N/A	#N/A		#N/A	#N/A	#N/A	#N/A	#N/A	#N/A	#N/A	#N/A	#N/A	#N/A
0	M	3.33973	Nose/Throat swab	0	0	SAU - Staphylococcus aureus (PVL=Negativ)	#N/A	#N/A	#N/A	#N/A	#N/A		#N/A	#N/A	#N/A	#N/A	#N/A	#N/A	#N/A	#N/A	#N/A	#N/A
0	M	3.88493	Nose/Throat swab	0	0	SAU - Staphylococcus aureus (PVL=Negativ)	#N/A	#N/A	#N/A	#N/A	#N/A		#N/A	#N/A	#N/A	#N/A	#N/A	#N/A	#N/A	#N/A	#N/A	#N/A
0	W	2.1589	Nose/Throat swab	0	0	SAU - Staphylococcus aureus (PVL=Negativ)	#N/A	#N/A	#N/A	#N/A	#N/A		#N/A	#N/A	#N/A	#N/A	#N/A	#N/A	#N/A	#N/A	#N/A	#N/A
0	W	6.08767	Nose/Throat swab	0	0	SAU - Staphylococcus aureus (PVL=Negativ)	#N/A	#N/A	#N/A	#N/A	#N/A		#N/A	#N/A	#N/A	#N/A	#N/A	#N/A	#N/A	#N/A	#N/A	#N/A
0	W	4.65205	Nose/Throat swab	0	0	SAU - Staphylococcus aureus (PVL=Negativ)	#N/A	#N/A	#N/A	#N/A	#N/A		#N/A	#N/A	#N/A	#N/A	#N/A	#N/A	#N/A	#N/A	#N/A	#N/A
0	W	2.65205	Nose/Throat swab	0	0	SAU - Staphylococcus aureus (PVL=Negativ)	#N/A	#N/A	#N/A	#N/A	#N/A		#N/A	#N/A	#N/A	#N/A	#N/A	#N/A	#N/A	#N/A	#N/A	#N/A
0	M	5.77808	Nose/Throat swab	0	0	SAU - Staphylococcus aureus (PVL=Negativ)	#N/A	#N/A	#N/A	#N/A	#N/A		#N/A	#N/A	#N/A	#N/A	#N/A	#N/A	#N/A	#N/A	#N/A	#N/A
0	M	2.07397	Nose/Throat swab	0	0	SAU - Staphylococcus aureus (PVL=Negativ)	#N/A	#N/A	#N/A	#N/A	#N/A		#N/A	#N/A	#N/A	#N/A	#N/A	#N/A	#N/A	#N/A	#N/A	#N/A
0	W	29.7397	Nose/Throat swab	0	0	SAU - Staphylococcus aureus (PVL=Negativ)	#N/A	#N/A	#N/A	#N/A	#N/A		#N/A	#N/A	#N/A	#N/A	#N/A	#N/A	#N/A	#N/A	#N/A	#N/A
0	W	5.99452	Nose/Throat swab	0	0	SAU - Staphylococcus aureus (PVL=Negativ)	#N/A	#N/A	#N/A	#N/A	#N/A		#N/A	#N/A	#N/A	#N/A	#N/A	#N/A	#N/A	#N/A	#N/A	#N/A
0	W	2.94247	Nose/Throat swab	0	1	SAU - Staphylococcus aureus (PVL=Positiv)	#N/A	#N/A	#N/A	#N/A	#N/A		#N/A	#N/A	#N/A	#N/A	#N/A	#N/A	#N/A	#N/A	#N/A	#N/A
0	W	2.11507	Nose/Throat swab	0	0	SAU - Staphylococcus aureus (PVL=Negativ)	#N/A	#N/A	#N/A	#N/A	#N/A		#N/A	#N/A	#N/A	#N/A	#N/A	#N/A	#N/A	#N/A	#N/A	#N/A
0	W	29.6247	Wound swab	0	0	SAU - Staphylococcus aureus (PVL=Negativ)	4.3	3.8	0	7278.24	363.91	Pyodermia	#N/A	#N/A	#N/A	#N/A	0	0	#N/A	10	#N/A	#N/A
0	W	46.5534	Wound swab	0	0	SAU - Staphylococcus aureus (PVL=Negativ)	#N/A	#N/A	#N/A	#N/A	#N/A		#N/A	#N/A	#N/A	#N/A	#N/A	#N/A	#N/A	#N/A	#N/A	#N/A
0	W	25.5425	Wound swab	0	1	SAU - Staphylococcus aureus (PVL=Positiv)	#N/A	#N/A	#N/A	#N/A	#N/A		#N/A	#N/A	#N/A	#N/A	#N/A	#N/A	#N/A	#N/A	#N/A	#N/A
0	W	12.0822	Wound swab	0	0	SAU - Staphylococcus aureus (PVL=Negativ)	#N/A	#N/A	#N/A	#N/A	#N/A		#N/A	#N/A	#N/A	#N/A	#N/A	#N/A	#N/A	#N/A	#N/A	#N/A
0	W	1.8	Wound swab	0	0	SAU - Staphylococcus aureus (PVL=Negativ)	#N/A	#N/A	#N/A	#N/A	#N/A		#N/A	#N/A	#N/A	#N/A	#N/A	#N/A	#N/A	#N/A	#N/A	#N/A
0	M	35.063	Wound swab	0	1	SAU - Staphylococcus aureus (PVL=Positiv)	#N/A	#N/A	#N/A	#N/A	#N/A		#N/A	#N/A	#N/A	#N/A	#N/A	#N/A	#N/A	#N/A	#N/A	#N/A
0	W	21.4466	Wound swab	1	1	SAU - Staphylococcus aureus (MRSA=Positiv # PVL=Positiv) # SAU - Staphylococcus aureus (PVL=Positiv)	#N/A	#N/A	#N/A	#N/A	#N/A		#N/A	#N/A	#N/A	#N/A	#N/A	#N/A	#N/A	#N/A	#N/A	#N/A
0	W	31.726	Wound swab	0	1	SAU - Staphylococcus aureus (PVL=Positiv)	#N/A	#N/A	#N/A	#N/A	#N/A		#N/A	#N/A	#N/A	#N/A	#N/A	#N/A	#N/A	#N/A	#N/A	#N/A
0	W	18.9726	Wound swab	0	1	SAU - Staphylococcus aureus=Positiv (PVL=Positiv)	#N/A	#N/A	#N/A	#N/A	#N/A		#N/A	#N/A	#N/A	#N/A	#N/A	#N/A	#N/A	#N/A	#N/A	#N/A
0	W	37.7507	Wound swab	0	1	SAU - Staphylococcus aureus (PVL=Positiv)	#N/A	#N/A	#N/A	#N/A	#N/A		#N/A	#N/A	#N/A	#N/A	#N/A	#N/A	#N/A	#N/A	#N/A	#N/A
0	M	22.6	Wound swab	0	1	SAU - Staphylococcus aureus (PVL=Positiv)	#N/A	#N/A	#N/A	#N/A	#N/A		#N/A	#N/A	#N/A	#N/A	#N/A	#N/A	#N/A	#N/A	#N/A	#N/A
0	W	4.84932	Wound swab	0	1	SAU - Staphylococcus aureus (PVL=Positiv)	#N/A	#N/A	#N/A	#N/A	#N/A		#N/A	#N/A	#N/A	#N/A	#N/A	#N/A	#N/A	#N/A	#N/A	#N/A
0	M	14.0301	Wound swab	1	1	SAU - Staphylococcus aureus (MRSA=Positiv # PVL=Positiv) # SAU - Staphylococcus aureus (PVL=Positiv)	#N/A	#N/A	#N/A	#N/A	#N/A		#N/A	#N/A	#N/A	#N/A	#N/A	#N/A	#N/A	#N/A	#N/A	#N/A
0	M	16.863	Wound swab	0	1	SAU - Staphylococcus aureus (PVL=Positiv)	#N/A	#N/A	#N/A	#N/A	#N/A		#N/A	#N/A	#N/A	#N/A	#N/A	#N/A	#N/A	#N/A	#N/A	#N/A
0	M	32.9507	Wound swab	0	1	SAU - Staphylococcus aureus (PVL=Positiv)	#N/A	#N/A	#N/A	#N/A	#N/A		#N/A	#N/A	#N/A	#N/A	#N/A	#N/A	#N/A	#N/A	#N/A	#N/A
0	W	14.4575	Wound swab	1	1	SAU - Staphylococcus aureus (PVL=Positiv) # SAU - Staphylococcus aureus (MRSA=Positiv # PVL=Positiv)	#N/A	#N/A	#N/A	#N/A	#N/A		#N/A	#N/A	#N/A	#N/A	#N/A	#N/A	#N/A	#N/A	#N/A	#N/A
0	W	27.4904	Wound swab	0	0	SAU - Staphylococcus aureus (PVL=Negativ)	#N/A	#N/A	#N/A	#N/A	#N/A		#N/A	#N/A	#N/A	#N/A	#N/A	#N/A	#N/A	#N/A	#N/A	#N/A
0	W	32.1781	Wound swab	0	1	SAU - Staphylococcus aureus (PVL=Positiv)	#N/A	#N/A	#N/A	#N/A	#N/A		#N/A	#N/A	#N/A	#N/A	#N/A	#N/A	#N/A	#N/A	#N/A	#N/A
0	W	34.2274	Wound swab	0	0	SAU - Staphylococcus aureus (PVL=Negativ)	#N/A	#N/A	#N/A	#N/A	#N/A		#N/A	#N/A	#N/A	#N/A	#N/A	#N/A	#N/A	#N/A	#N/A	#N/A
0	W	5.90685	Wound swab	0	1	SAU - Staphylococcus aureus (PVL=Positiv)	#N/A	#N/A	#N/A	#N/A	#N/A		#N/A	#N/A	#N/A	#N/A	#N/A	#N/A	#N/A	#N/A	#N/A	#N/A
0	M	56.4027	Wound swab	0	1	SAU - Staphylococcus aureus (PVL=Positiv)	#N/A	#N/A	#N/A	#N/A	#N/A		#N/A	#N/A	#N/A	#N/A	#N/A	#N/A	#N/A	#N/A	#N/A	#N/A
0	W	31.3151	Wound swab	1	1	SAU - Staphylococcus aureus (MRSA=Positiv # PVL=Positiv) # SAU - Staphylococcus aureus (PVL=Positiv)	#N/A	#N/A	#N/A	#N/A	#N/A		#N/A	#N/A	#N/A	#N/A	#N/A	#N/A	#N/A	#N/A	#N/A	#N/A
0	M	0.254795	Wound swab	0	1	SAU - Staphylococcus aureus (PVL=Positiv) # SAU - Staphylococcus aureus (PVL=Negativ)	#N/A	#N/A	#N/A	#N/A	#N/A		#N/A	#N/A	#N/A	#N/A	#N/A	#N/A	#N/A	#N/A	#N/A	#N/A
0	M	53.2849	Wound swab	0	1	SAU - Staphylococcus aureus=Positiv (PVL=Positiv)	#N/A	#N/A	#N/A	#N/A	#N/A		#N/A	#N/A	#N/A	#N/A	#N/A	#N/A	#N/A	#N/A	#N/A	#N/A
0	W	27.3753	Wound swab	1	1	SAU - Staphylococcus aureus (MRSA=Positiv # PVL=Positiv) # SAU - Staphylococcus aureus (PVL=Positiv)	#N/A	#N/A	#N/A	#N/A	#N/A		#N/A	#N/A	#N/A	#N/A	#N/A	#N/A	#N/A	#N/A	#N/A	#N/A
0	M	38.3014	Wound swab	0	1	SAU - Staphylococcus aureus (= # PVL=Positiv)	#N/A	#N/A	#N/A	#N/A	#N/A		#N/A	#N/A	#N/A	#N/A	#N/A	#N/A	#N/A	#N/A	#N/A	#N/A
0	W	39.4767	Wound swab	1	1	SAU - Staphylococcus aureus (MRSA=Positiv # PVL=Positiv) # SAU - Staphylococcus aureus (PVL=Positiv)	#N/A	#N/A	#N/A	#N/A	#N/A		#N/A	#N/A	#N/A	#N/A	#N/A	#N/A	#N/A	#N/A	#N/A	#N/A
0	M	35.463	Wound swab	0	1	SAU - Staphylococcus aureus (PVL=Positiv)	#N/A	#N/A	#N/A	#N/A	#N/A		#N/A	#N/A	#N/A	#N/A	#N/A	#N/A	#N/A	#N/A	#N/A	#N/A
0	M	39.1616	Combined Nose/wound	1	1	SAU - Staphylococcus aureus (MRSA=Positiv # PVL=Positiv) # SAU - Staphylococcus aureus (PVL=Positiv)	#N/A	#N/A	#N/A	#N/A	#N/A		#N/A	#N/A	#N/A	#N/A	#N/A	#N/A	#N/A	#N/A	#N/A	#N/A
0	M	28.389	Combined Nose/wound	0	1	SAU - Staphylococcus aureus (= # PVL=Positiv)	#N/A	#N/A	#N/A	#N/A	#N/A		#N/A	#N/A	#N/A	#N/A	#N/A	#N/A	#N/A	#N/A	#N/A	#N/A
0	W	26.7753	Combined Nose/wound	0	1	SAU - Staphylococcus aureus (PVL=Positiv)	#N/A	#N/A	#N/A	#N/A	#N/A		#N/A	#N/A	#N/A	#N/A	#N/A	#N/A	#N/A	#N/A	#N/A	#N/A
0	M	28.9014	Combined Nose/wound	0	1	SAU - Staphylococcus aureus (PVL=Positiv)	#N/A	#N/A	#N/A	#N/A	#N/A		#N/A	#N/A	#N/A	#N/A	#N/A	#N/A	#N/A	#N/A	#N/A	#N/A
0	M	74.7123	Combined Nose/wound	1	1	SAU - Staphylococcus aureus (PVL=Positiv) # SAU - Staphylococcus aureus (MRSA=Positiv # PVL=Positiv)	#N/A	#N/A	#N/A	#N/A	#N/A		#N/A	#N/A	#N/A	#N/A	#N/A	#N/A	#N/A	#N/A	#N/A	#N/A
0	W	28.9644	Combined Nose/wound	1	1	SAU - Staphylococcus aureus (PVL=Positiv) # SAU - Staphylococcus aureus (MRSA=Positiv # PVL=Positiv)	#N/A	#N/A	#N/A	#N/A	#N/A		#N/A	#N/A	#N/A	#N/A	#N/A	#N/A	#N/A	#N/A	#N/A	#N/A
0	M	6.90685	Combined Nose/wound	1	1	SAU - Staphylococcus aureus (MRSA=Positiv # PVL=Positiv) # SAU - Staphylococcus aureus (PVL=Positiv)	#N/A	#N/A	#N/A	#N/A	#N/A		#N/A	#N/A	#N/A	#N/A	#N/A	#N/A	#N/A	#N/A	#N/A	#N/A
0	M	4.5589	Combined Nose/wound	0	0	SAU - Staphylococcus aureus (PVL=Negativ)	#N/A	#N/A	#N/A	#N/A	#N/A		#N/A	#N/A	#N/A	#N/A	#N/A	#N/A	#N/A	#N/A	#N/A	#N/A
0	M	18.0575	Combined Nose/wound	1	1	SAU - Staphylococcus aureus (PVL=Positiv) # SAU - Staphylococcus aureus (MRSA=Positiv # PVL=Positiv)	#N/A	#N/A	#N/A	#N/A	#N/A		#N/A	#N/A	#N/A	#N/A	#N/A	#N/A	#N/A	#N/A	#N/A	#N/A
0	M	49.4877	Combined Nose/wound	0	1	SAU - Staphylococcus aureus (= # PVL=Positiv)	#N/A	#N/A	#N/A	#N/A	#N/A		#N/A	#N/A	#N/A	#N/A	#N/A	#N/A	#N/A	#N/A	#N/A	#N/A
0	W	52.4575	Combined Nose/wound	0	0	SAU - Staphylococcus aureus (PVL=Negativ)	#N/A	#N/A	#N/A	#N/A	#N/A		#N/A	#N/A	#N/A	#N/A	#N/A	#N/A	#N/A	#N/A	#N/A	#N/A
0	M	35.7616	Combined Nose/wound	0	1	SAU - Staphylococcus aureus (PVL=Positiv)	#N/A	#N/A	#N/A	#N/A	#N/A		#N/A	#N/A	#N/A	#N/A	#N/A	#N/A	#N/A	#N/A	#N/A	#N/A
0	W	4.73699	Rectal swab	0	1	SAU - Staphylococcus aureus (= # PVL=Positiv)	#N/A	#N/A	#N/A	#N/A	#N/A		#N/A	#N/A	#N/A	#N/A	#N/A	#N/A	#N/A	#N/A	#N/A	#N/A
0	W	41.8849	Rectal swab	0	0	SAU - Staphylococcus aureus (PVL=Negativ)	#N/A	#N/A	#N/A	#N/A	#N/A		#N/A	#N/A	#N/A	#N/A	#N/A	#N/A	#N/A	#N/A	#N/A	#N/A
0	M	39.2411	Rectal swab	1	1	SAU - Staphylococcus aureus (PVL=Positiv) # SAU - Staphylococcus aureus (MRSA=Positiv # PVL=Positiv)	#N/A	#N/A	#N/A	#N/A	#N/A		#N/A	#N/A	#N/A	#N/A	#N/A	#N/A	#N/A	#N/A	#N/A	#N/A
0	M	61.2247	Rectal swab	0	1	SAU - Staphylococcus aureus (PVL=Positiv)	#N/A	#N/A	#N/A	#N/A	#N/A		#N/A	#N/A	#N/A	#N/A	#N/A	#N/A	#N/A	#N/A	#N/A	#N/A
0	M	31.9014	Rectal swab	0	1	SAU - Staphylococcus aureus (= # PVL=Positiv)	#N/A	#N/A	#N/A	#N/A	#N/A		#N/A	#N/A	#N/A	#N/A	#N/A	#N/A	#N/A	#N/A	#N/A	#N/A
0	W	27.4027	Rectal swab	0	1	SAU - Staphylococcus aureus (= # PVL=Positiv)	#N/A	#N/A	#N/A	#N/A	#N/A		#N/A	#N/A	#N/A	#N/A	#N/A	#N/A	#N/A	#N/A	#N/A	#N/A
0	W	20.7616	Rectal swab	0	1	SAU - Staphylococcus aureus (PVL=Positiv)	#N/A	#N/A	#N/A	#N/A	#N/A		#N/A	#N/A	#N/A	#N/A	#N/A	#N/A	#N/A	#N/A	#N/A	#N/A
0	W	28.7342	Rectal swab	0	1	SAU - Staphylococcus aureus (= # PVL=Positiv)	#N/A	#N/A	#N/A	#N/A	#N/A		#N/A	#N/A	#N/A	#N/A	#N/A	#N/A	#N/A	#N/A	#N/A	#N/A
0	W	2.87397	Rectal swab	0	0	SAU - Staphylococcus aureus (PVL=Negativ)	#N/A	#N/A	#N/A	#N/A	#N/A		#N/A	#N/A	#N/A	#N/A	#N/A	#N/A	#N/A	#N/A	#N/A	#N/A
0	M	49.5288	Rectal swab	1	1	SAU - Staphylococcus aureus (MRSA=Positiv # PVL=Positiv) # SAU - Staphylococcus aureus (PVL=Positiv)	#N/A	#N/A	#N/A	#N/A	#N/A		#N/A	#N/A	#N/A	#N/A	#N/A	#N/A	#N/A	#N/A	#N/A	#N/A
0	W	6.05753	Rectal swab	1	0	SAU - Staphylococcus aureus (MRSA=Positiv # PVL=Negativ)	#N/A	#N/A	#N/A	#N/A	#N/A		#N/A	#N/A	#N/A	#N/A	#N/A	#N/A	#N/A	#N/A	#N/A	#N/A
0	W	4.57534	Combined Nose Rectal/inguinal	0	1	SAU - Staphylococcus aureus (= # PVL=Positiv)	#N/A	#N/A	#N/A	#N/A	#N/A		#N/A	#N/A	#N/A	#N/A	#N/A	#N/A	#N/A	#N/A	#N/A	#N/A
0	M	38.8932	Combined Nose Rectal/inguinal	0	1	SAU - Staphylococcus aureus (PVL=Positiv)	#N/A	#N/A	#N/A	#N/A	#N/A		#N/A	#N/A	#N/A	#N/A	#N/A	#N/A	#N/A	#N/A	#N/A	#N/A
0	M	34.8932	Combined Nose Rectal/inguinal	0	1	SAU - Staphylococcus aureus (PVL=Positiv)	#N/A	#N/A	#N/A	#N/A	#N/A		#N/A	#N/A	#N/A	#N/A	#N/A	#N/A	#N/A	#N/A	#N/A	#N/A
0	M	19.126	Combined Nose Rectal/inguinal	0	1	SAU - Staphylococcus aureus (PVL=Negativ) # SAU - Staphylococcus aureus (PVL=Positiv)	#N/A	#N/A	#N/A	#N/A	#N/A		#N/A	#N/A	#N/A	#N/A	#N/A	#N/A	#N/A	#N/A	#N/A	#N/A
0	M	16.9562	Combined Nose Rectal/inguinal	0	0	SAU - Staphylococcus aureus (PVL=Negativ)	#N/A	#N/A	#N/A	#N/A	#N/A		#N/A	#N/A	#N/A	#N/A	#N/A	#N/A	#N/A	#N/A	#N/A	#N/A
0	M	9.5863	Combined Nose Rectal/inguinal	1	1	SAU - Staphylococcus aureus (PVL=Positiv) # SAU - Staphylococcus aureus (MRSA=Positiv # PVL=Positiv)	#N/A	#N/A	#N/A	#N/A	#N/A		#N/A	#N/A	#N/A	#N/A	#N/A	#N/A	#N/A	#N/A	#N/A	#N/A
0	M	27.263	Combined Nose Rectal/inguinal	0	1	SAU - Staphylococcus aureus (= # PVL=Positiv)	#N/A	#N/A	#N/A	#N/A	#N/A		#N/A	#N/A	#N/A	#N/A	#N/A	#N/A	#N/A	#N/A	#N/A	#N/A
0	W	27.6247	Combined Nose Rectal/inguinal	0	1	SAU - Staphylococcus aureus (= # PVL=Positiv)	#N/A	#N/A	#N/A	#N/A	#N/A		#N/A	#N/A	#N/A	#N/A	#N/A	#N/A	#N/A	#N/A	#N/A	#N/A
0	M	31.337	Combined Nose Rectal/inguinal	0	1	SAU - Staphylococcus aureus (= # PVL=Positiv)	#N/A	#N/A	#N/A	#N/A	#N/A		#N/A	#N/A	#N/A	#N/A	#N/A	#N/A	#N/A	#N/A	#N/A	#N/A
0	M	18.674	Inguinal	0	1	SAU - Staphylococcus aureus (PVL=Positiv)	#N/A	#N/A	#N/A	#N/A	#N/A		#N/A	#N/A	#N/A	#N/A	#N/A	#N/A	#N/A	#N/A	#N/A	#N/A
